# Supplementary material for: Antimony resistant bacteria isolated from Budúcnosť adit (Pezinok-Kolársky vrch deposit) in western Slovakia
Source: Heliyon. 2024 Oct 31;10(22):e39853. doi: 10.1016/j.heliyon.2024.e39853 (PMC11599972; doi:10.1016/j.heliyon.2024.e39853)
Supplement: Multimedia component 1 [file mmc1.xlsx]

## Sheet: Sup.Fig.X_porovnanie
feature	IDTAXA/RDP taxonomy	IDTAXA/GTDB taxonomy	IDTAXA/SILVA taxonomy	IDTAXA/CONTAX taxonomy	NCBI/MEGAN taxonomy	RDPclassifier taxonomy	SILVAngs taxonomy	frequency
5eb8ab7d65c8b208ca4d69860a2d63b1	Burkholderia	Bacteria	Gammaproteobacteria	Burkholderia	Burkholderiaceae	Burkholderia	Bacteria	160923
a2033c23ad3c53c0dd96dfb4443ce360			Bacteria		Gammaproteobacteria	Bacteria	Bacteria	41906
0ab98a1e6bce0f5bae3ea962ffe20c21			Proteobacteria		Gammaproteobacteria	Gammaproteobacteria	Bacteria	15130
8cf2f4fb76cfe70610c8754cee3e3320	Gp7	UBA5066	Subgroup 7		Bacteria	Acidobacteria	Subgroup 7	11858
c3c6b35a7e7fd0a56aab3c29bd47737b	Staphylococcus	Bacteria	Staphylococcus	Staphylococcus	Staphylococcaceae	Staphylococcus	Bacteria	11232
143703ba6ce0a2d72e3d2721d82657dc		UBA5158			Gammaproteobacteria	Bacteria	Bacteria	9433
41c87360007590ded27e0506d27f675b		Bacteria	Ellin6067	Bacteria	Betaproteobacteria	Betaproteobacteria	Ellin6067	6851
a10ffa6e650392295d4bcc601bf41fb5			Proteobacteria		Gammaproteobacteria	Gammaproteobacteria	Diplorickettsiaceae	5974
0e3c70e03a0352e3f75a660d44917c82	Terrimonas	JJ008	Terrimonas	Terrimonas	Terrimonas	Terrimonas	Bacteria	5605
9a24db59d9a0785c344977f43bb54f20			Bacteria	Bacteria	Aquicella siphonis	Gammaproteobacteria	Aquicella	5463
fe0c99504f1499d9dbab4309641c42d1	Ligilactobacillus	Bacteria	Lactobacillus	Lactobacillus	Lactobacillaceae	Ligilactobacillus	Bacteria	4427
7d1abac6e43d474247ef8ba52173e6b2	Actinobacteria	Corynebacterium	Corynebacterium	Corynebacterium	Corynebacterium kroppenstedtii	Mycobacteriales	Corynebacterium	4236
f36c161e4341ca7c0fd5d7615f736706	Acinetobacter	Neisseria	Acinetobacter	Acinetobacter	Proteobacteria	Acinetobacter	Acinetobacter	4031
ae269c08a5c56e836e1f9bb04085b6f0	Pseudomonas	Gammaproteobacteria	Pseudomonadaceae	Pseudomonadales	Pseudomonas	Pseudomonas	Bacteria	3935
1f52bdc6ddd6dedb8c26504b1f7038d5		Ilumatobacteraceae	CL500-29 marine group		Ilumatobacteraceae	Bacteria	CL500-29 marine group	3930
99134ade3e8b32ca2d7b24493c64ffe5	Sphingomonadales	Proteobacteria	Sphingomonadaceae	Sphingomonadales	Sphingomonadales	Sphingomonadales	Sphingomonas	3896
3f801a964b718d0f43aecb43042dfa73	Microbacteriaceae	Microbacteriaceae	Microbacteriaceae	Microbacteriaceae	Microbacteriaceae	Microbacteriaceae	Glaciihabitans	3744
17e2d66d7b4e6017add671a9e6045bd3	Betaproteobacteria	Burkholderiales	TRA3-20	Betaproteobacteria	Betaproteobacteria	Betaproteobacteria	Bacteria	3703
ba6d004c067afc2b408767ecb2869d6f	Sulfuricella	Sulfuricella	Sulfuricella	Sulfuricella	Betaproteobacteria	Nitrosomonadales	Sulfuricella	3666
36bae15cdc976a84ac6aed89237851f4	Comamonadaceae	Burkholderiaceae	Comamonadaceae	Comamonadaceae	Burkholderiales	Comamonadaceae	Bacteria	3656
e922586081ebfd3c1131765980752500	Streptococcus	Bacteria	Lactobacillales	Streptococcus	Streptococcus	Streptococcus	Bacteria	3224
079399538a1b6f057894a4e9a35cdbf9			Aquicella	Bacteria	Aquicella	Aquicella	Aquicella	3106
3264fe005c271c31a4511966ec6354f6			Bacteria		Gammaproteobacteria	Gammaproteobacteria	Diplorickettsiaceae	3034
1481c34ce6f5844ec1556c983e33ba94		Corynebacterium	Corynebacteriales	Corynebacterium	Corynebacterium kroppenstedtii	Actinobacteria	Bacteria	2844
c62a153c7ace366ea1e9f4be9672db30					Bacteria	Bacteria	Gemmatimonadaceae	2665
18d4a8405433877141c5af3efb557b3e	Bacteria	Burkholderiales	Ellin6067	Betaproteobacteria	Betaproteobacteria	Betaproteobacteria	Bacteria	2637
811c56c7feae8c35e32d93c02dc0e15a			Candidatus Ovatusbacter		Gammaproteobacteria	Gammaproteobacteria	Candidatus Ovatusbacter	2626
e02614f6d45e48049c5852c5e4084539	Bifidobacterium	Bacteria	Bifidobacterium	Bifidobacterium	Bifidobacteriaceae	Bifidobacterium	Bacteria	2478
0bc3cd9b2b6188589446563df74d8345					Fimbriimonas ginsengisoli	Bacteria	Fimbriimonadaceae	2273
b7e672832d687965e1341d882178b496					Aquicella siphonis	Gammaproteobacteria	Bacteria	2262
198f3067e2a9ef4b49e9eac7d73fe631		Bacteria	Bacteria		Gammaproteobacteria	Bacteria	Diplorickettsiaceae	2162
052603f3813349cae666d21525e6b0a0	Peptacetobacter	Peptacetobacter	Clostridia	Clostridium	Peptacetobacter	Peptacetobacter	Bacteria	2147
fa4cb76fd6294e31185482bfc91047fa		Gammaproteobacteria	Coxiella	Gammaproteobacteria	Gammaproteobacteria	Gammaproteobacteria	Coxiella	2096
db038a871bcb371017ad507296e16faa	Comamonadaceae	Burkholderiaceae	Comamonadaceae	Proteobacteria	Burkholderiales	Comamonadaceae	Bacteria	2073
1269f6f0719f903c81d1b3fb4b273eb6		Bacteria	Ellin6067	Betaproteobacteria	Betaproteobacteria	Betaproteobacteria	Bacteria	2021
076a3cdae4e19b9ebd3b1e867d50d50d	Skermanella	Azospirillaceae	Skermanella	Skermanella	Skermanella	Skermanella	Skermanella	1986
244374657e49b55c103ac93282572c01	Bacillaceae 1	Bacilli	Planococcaceae	Bacillus	Bacillales	Bacillales	Bacillus	1976
aa5003777f689d67a68d763bcc282410	Rhodobacteraceae	Rhodobacteraceae	Rhodobacteraceae	Rhodobacteraceae	Rhodobacteraceae	Rhodobacteraceae	Bacteria	1966
6957911e6e746fbe452333d53e43e9e2			Edaphobaculum		Chitinophagaceae	Bacteroidetes	Edaphobaculum	1962
ae8ac7bcd701de7945c537f24a4717e5	Streptococcus	Bacteria	Streptococcus	Streptococcus	Streptococcus	Streptococcus	Bacteria	1955
aca5a198d98a6f08022edf5c9d9afc48	Rhizobiales	Rhizobiales	Rhizobiales	Hyphomicrobiaceae	Alphaproteobacteria	Alphaproteobacteria	Rhizobiales Incertae Sedis	1864
ceb382f7b0a68de0777e886ddff7e5e3	Megasphaera	Bacteria	Megasphaera	Veillonellaceae	Megasphaera	Megasphaera	Bacteria	1859
fe8ffbfba911f9b53bb7ec44ae1bcba0	Alphaproteobacteria	Proteobacteria	Reyranella		Hyphomicrobiales	Reyranella	Bacteria	1844
4e269cbdd41f328dabf501e891c0c3ce	Micrococcus	Gammaproteobacteria	Micrococcaceae	Micrococcus	Micrococcaceae	Micrococcus	Micrococcus	1843
7a92e98be3185a294c65806ffdd3f4ed	Spirochaeta		Spirochaeta 2	Spirochaeta	Spirochaeta aurantia subsp. aurantia	Bacteria	Spirochaeta 2	1839
0a84f0e7f1f4281df5e9ebd9d8c6a9bf					Bacteria	Bacteria	Bacteria	1831
0c5ab175e3eee49c857fa0b5eb69cc03	Betaproteobacteria	SG8-39	MND1	Betaproteobacteria	Betaproteobacteria	Betaproteobacteria	Bacteria	1813
2c32c04371084bea4935ae7fed75fc65		Planktophila	hgcI clade	Actinomycetales	Actinomycetia	Actinobacteria	hgcI clade	1806
26d4c9661885ed3f116aecc9d7baba94			Alphaproteobacteria	Alphaproteobacteria	Asprobacter aquaticus	Alphaproteobacteria	Hirschia	1796
43c2370d82062b3d874d07a0b81570ce	Legionella	Legionellaceae	Legionella	Legionella	Legionellaceae	Legionella	Legionella	1791
ec7c252f62329bd3c42b9ae45e084298		DSM-16500	Aquicella	Aquicella	Aquicella	Aquicella	Aquicella	1784
7c2f8fe1989a3035fdd7ee06c3a24a2b	Phenylobacterium	Phenylobacterium	Caulobacter	Caulobacteraceae	Caulobacteraceae	Caulobacteraceae	Caulobacter	1757
048d5c723cf704b5ace16f16e60e0782	Rhizobiales	Rhizobiales	Rhizobiales	Rhizobiales	Hyphomicrobiales	Rhizobiales	Rhizobiales Incertae Sedis	1754
905d5a1cb44c59e65aaad0bb87bce94f	Gp6	Bacteria	Bacteria		Vicinamibacteraceae	Gp6	Bacteria	1754
6d4164456e48028ce0a1bc17b721b493			Sulfurifustis	Acidiferrobacter	Gammaproteobacteria	Proteobacteria	Sulfurifustis	1719
99d4d6546417e76f26db6a5d809e179a		Fen-1298	Bacteria		Bacteria	Bacteria	Bacteria	1714
f9e1a1c2197e923ec95eb84b6ae6376b	Actinomyces	Actinomyces	Actinomyces	Actinomyces	Actinomycetaceae	Actinomyces	Actinomyces	1712
e5f4038587232e3aeb8b97fbcc81a165			SJA-28		Ignavibacterium album JCM 16511	Bacteria	Bacteria	1708
bd4cfd79bb2a8498a67621cd397cb325	Sphingomonas	Sphingomonas	Sphingomonadaceae	Sphingomonas	Sphingomonadaceae	Sphingomonadaceae	Sphingomonas	1697
ad4cd5d588129069899b6d0c45e64102	Schaalia	Pauljensenia	Actinomyces	Actinomyces	Actinomycetaceae	Schaalia	Actinomyces	1677
fa44545012a818dcaf65145413196f21					Bacteria	Bacteria	Bacteria	1664
3f13ffd6721214223a00ceb3c6ff2a21	Streptococcus	Bacteria	Streptococcus	Streptococcus	Streptococcus	Streptococcus	Bacteria	1656
fb7f00bc4f47994e0864b53433271b1b	Rhizobiales	Bacteria	Rhizobiales	Rhizobiales	Hyphomicrobiales	Rhizobiales	Amb-16S-1323	1633
cd539b3b80b6ef88ff6e724329ec3e5f					Aggregatilinea lenta	Chloroflexi	A4b	1620
aa0eb3cf0f7281d5c1ee55614e36a5b5	Hyphomicrobiaceae	Rhizobiales	Hyphomicrobiaceae	Hyphomicrobium	Alphaproteobacteria	Hyphomicrobiaceae	Hyphomicrobium	1615
55e66af739da232c8a8b68f78ccdcd4e	Bacteria	Bacteria	Turicibacter	Turicibacter	Turicibacter	Turicibacter	Bacteria	1578
e365be60d8a299154f594987282e5bf5	Ligilactobacillus	Bacteria	Lactobacillus	Lactobacillus	Lactobacillaceae	Ligilactobacillus	Bacteria	1565
13e0261c54a2dc3212a3d20e9fbc1385			Bacteria		Gammaproteobacteria	Gammaproteobacteria	Bacteria	1554
1eb6a9832bb3264706675a910ebff003	Bradyrhizobiaceae	Bacteria	Xanthobacteraceae	Rhodoplanes	Hyphomicrobiales	Rhizobiales	Xanthobacteraceae	1554
b1304d19607cadf5f5364707f775381f	Lachnospiraceae	Blautia_A	UCG-011	Blautia	Eubacteriales	Lachnospiraceae	Bacteria	1519
a424e7315750b6827491b2d0bcf541b3	Flavobacterium	Flavobacterium	Flavobacteriaceae	Flavobacterium	Flavobacterium	Flavobacteriaceae	Flavobacterium	1489
2972881b0f07d13c92316127f9d73871	Gp6	JACDCA01			Vicinamibacteraceae	Gp6	Vicinamibacterales	1458
102169767ad550ec7d64aa489b4ecd90			Gammaproteobacteria		Gammaproteobacteria	Bacteria	Candidatus Ovatusbacter	1428
3b29bf2f023a8a62ac9bd2c3dec3e0a3	Comamonadaceae	Rhodoferax	Comamonadaceae	Comamonadaceae	Burkholderiales	Comamonadaceae	Candidatus Symbiobacter	1424
fb86bafd151408cda6b23a3fb681822a			BD72BR169		Gammaproteobacteria	Bacteria	Bacteria	1415
db1f0e67f255b75427d9b3c2ec2ca242			Candidatus Ovatusbacter		Gammaproteobacteria	Bacteria	Candidatus Ovatusbacter	1415
40e987e36286479ccab67e5294feb04e	Lactobacillales	Bacteria	Lactobacillales	Lactobacillales	Streptococcus	Lactobacillales	Streptococcus	1392
1a98ff4f7e42b825bd257e038465432f	Corynebacterium	Corynebacterium	Corynebacterium	Corynebacterium	Corynebacterium	Corynebacterium	Corynebacterium	1389
03c64980d00fd17698829e2b068a0af8	Peptostreptococcaceae	Peptacetobacter	Clostridia	Clostridium	Peptostreptococcaceae	Peptostreptococcaceae	Peptoclostridium	1388
4f05ace06e8e5057171be21a12bd49c3	Betaproteobacteria	Usitatibacteraceae	Ellin6067	Betaproteobacteria	Betaproteobacteria	Betaproteobacteria	Ellin6067	1374
3721cafb5482675ac69f731967545f6d		Planctomycetaceae		Planctomyces	Planctomycetaceae	Planctomycetaceae	Planctomycetales	1368
d8c53d7c79539bb984c399abe9be1255	Bacteria	Bacteria	Ellin6067	Betaproteobacteria	Betaproteobacteria	Betaproteobacteria	Ellin6067	1368
024e6db66031b7e51bc59a62b0bddf7f	Chitinophagaceae	Ferruginibacter	Ferruginibacter	Ferruginibacter	Chitinophagaceae	Ferruginibacter	Ferruginibacter	1368
1da60afb3c885f1a6d59697cb5c2d613	Burkholderiales	Burkholderiaceae	[Aquaspirillum] arcticum group	Betaproteobacteria	Betaproteobacteria	Betaproteobacteria	Oxalobacteraceae	1360
262dc492c85a4246242a116d40a06597		UBA5158	Proteobacteria		Gammaproteobacteria	Gammaproteobacteria	Diplorickettsiaceae	1358
b9104c52984582ab4a482279aa1ab33d					Bacteria	Bacteria	Fimbriimonadales	1355
5ab210b70bbb9d11943b629b9c1adea3	Pasteurellaceae	Proteobacteria	Pasteurellaceae	Pasteurellaceae	Pasteurellaceae	Pasteurellaceae	Haemophilus	1355
26e3bb1fb575f7297ade4c277e8f7eae	Gp6	CAIKBL01	Bacteria		Vicinamibacteraceae	Gp6	Vicinamibacterales	1334
5082205732e22a8042385c1daf261e7c			Gammaproteobacteria	Bacteria	Gammaproteobacteria	Bacteria	Candidatus Ovatusbacter	1330
586cad77adf9d00b4cdcd239fdee6bfd	Brevundimonas	Brevundimonas	Brevundimonas	Brevundimonas	Brevundimonas	Brevundimonas	Brevundimonas	1329
a7e5aa92dd53a4b4b1d63037c2b5bcbf			Candidatus Ovatusbacter	Bacteria	Gammaproteobacteria	Bacteria	Bacteria	1326
8ca96a45cfcdd4ebd1adbda4c8cbcd3d		UBA12405	Candidatus Shapirobacteria		Geminobacterium atlanticum	Unclassified	Candidatus Shapirobacteria	1326
f673bda776bf0a293d23566d61bbc091	Bacteria	Gammaproteobacteria	Ellin6067	Betaproteobacteria	Betaproteobacteria	Betaproteobacteria	Bacteria	1321
ae53e0a5835be5ffd2cf8f91a99111c7			Anaerofustis	Anaerofustis	Anaerofustis stercorihominis	Bacteria	Anaerofustis	1312
aff63705d9f5911ee0c7b90380590a2c			Aquicella		Aquicella siphonis	Aquicella	Bacteria	1303
cfe2b13004b1aa58c0bc4e1918bfad80	Blautia	Blautia	Lachnospiraceae	Blautia	Blautia	Blautia	Blautia	1299
681b983df91342b2f6fd2fe180e2d9e5		DSM-16500	Aquicella	Aquicella	Aquicella siphonis	Aquicella	Aquicella	1250
0b17a15706df3a5c1ed1bd9211752a8b	Betaproteobacteria	Burkholderiales	Gallionellaceae	Betaproteobacteria	Betaproteobacteria	Betaproteobacteria	Candidatus Nitrotoga	1246
113671da106fe739bc0766e454e9353e	Flavobacterium	Flavobacterium	Flavobacterium	Flavobacterium	Flavobacterium	Flavobacterium	Bacteria	1240
49d8ad812d4eaf925d3198b2ecf49bae			Aquicella	Proteobacteria	Aquicella siphonis	Gammaproteobacteria	Bacteria	1234
b7f838d35bb053720ef153562f045831		Bacteria	Gammaproteobacteria	Proteobacteria	Pseudomonadaceae	Proteobacteria	Diplorickettsiaceae	1228
1f8779ab7a469ef8f5c14f8b7ef6dc9b	Comamonadaceae	Burkholderiaceae	Rhodoferax	Comamonadaceae	Burkholderiales	Comamonadaceae	Rhodoferax	1222
3f7cdcfffbd84cd38b3c5fbf550cc102	Streptophyta	Bacteria	Chloroplast		Cyanobacteria	Streptophyta	Chloroplast	1222
9ade98875138f27e3d44aa72ddf9274a	Blautia	Bacteria	Lachnospiraceae	Clostridiales	Blautia	Firmicutes	Lachnospiraceae UCG-008	1216
f0fd8f7feccfb74065d85c0e6191f9f3	Arenimonas	Stenotrophomonas	Arenimonas	Arenimonas	Arenimonas	Arenimonas	Arenimonas	1206
27fab6bee595d199a1d442f5056cb73d	Lactobacillaceae	Lactobacillaceae	Lactobacillus	Lactobacillus	Lactobacillaceae	Lactobacillaceae	Latilactobacillus	1201
8b85cf9911710079655bd010305038e5	Gp17		Subgroup 17		Vicinamibacteraceae	Gp17	Subgroup 17	1194
5d92f1dfbfd8b80bb72ff385d77da13b	Rhizobiales	Alphaproteobacteria	Rhizobiales	Rhizobiales	Hyphomicrobiales	Rhizobiales	Pseudolabrys	1191
5ce1b8736e38ba5d196dbed1881887e8	Aquicella	DSM-16500	Aquicella	Aquicella	Aquicella siphonis	Aquicella	Aquicella	1184
e9707ffee3b4a37d51fce16b67dde2b8	Immundisolibacter	Immundisolibacter	Immundisolibacter	Gammaproteobacteria	Immundisolibacter cernigliae	Immundisolibacter	Immundisolibacter	1184
391d59e15e93d9cbe179e93e8ac5b2c6	Rothia	Rothia	Rothia	Rothia	Rothia	Rothia	Rothia	1184
b3d9823082c479ed24852d14fe83bf9b			RBG-13-54-9		Anaerolineaceae	Bacteria	Bacteria	1179
cbf1e93e9335834e8d2c0ddd2d8c0eea	Ligilactobacillus	Bacteria	Lactobacillus	Lactobacillus	Lactobacillaceae	Lactobacillaceae	Ligilactobacillus	1179
9055fdc0bf9fa7dd4d49a67d6c705dfe	Terrimonas	JJ008	Terrimonas	Terrimonas	Chitinophagaceae	Terrimonas	Bacteria	1175
de07163a1a83c5d92891bf19b0d71313			Proteobacteria		Gammaproteobacteria	Bacteria	Bacteria	1173
c988dddc8ac4092b6f7ba8d1524ceaa5		Gammaproteobacteria	Coxiella	Coxiella	Proteobacteria	Bacteria	Coxiella	1171
7083a558a9ebd1fa51f1ae029b971c0d			Candidatus Woesebacteria		Terrabacteria group	Bacteria	Bacteria	1170
cf36a5ca727541ba15ed3f4b47639f89		Gammaproteobacteria	Ellin6067	Betaproteobacteria	Betaproteobacteria	Betaproteobacteria	Ellin6067	1170
515675bbbc9aafe096704546aca39540		Bacteria	CL500-3		Phycisphaeraceae	Bacteria	CL500-3	1168
f7edd46b37ab23e914edd7a7a0fb69aa	Lactobacillaceae	Bacteria	Lactobacillus	Lactobacillus	Lactobacillaceae	Lactobacillaceae	Ligilactobacillus	1153
f9b4642c79bba752d626a6c7ad9ab093	Aquicella	DSM-16500	Aquicella	Aquicella	Aquicella siphonis	Aquicella	Bacteria	1146
e96ddc30a40b482a8daaf5447e09615f	Acidobacteria		Subgroup 7		Bacteria	Gp7	Subgroup 7	1145
0ca516146fcfc8008955f91a6b659ab1	Methylococcaceae	Methylomonadaceae	Methylomonadaceae	Gammaproteobacteria	Methylococcaceae	Gammaproteobacteria	Methyloglobulus	1135
b83c47a66dda25d8ab431c9b4f652184	Ligilactobacillus	Ligilactobacillus	Lactobacillus	Lactobacillus	Lactobacillaceae	Lactobacillaceae	Ligilactobacillus	1130
b1027ab906ae1c9f582c251f422ba320					Proteobacteria	Proteobacteria	Diplorickettsiaceae	1124
4392bf093329b71a728ac7761cafab51		Gammaproteobacteria	Aquicella	Aquicella	Aquicella	Aquicella	Aquicella	1109
8d63a3d16fcda1c249284a593ff60ab7		Pirellulales	Pirellulaceae		Thermostilla marina	Pirellulales	Pirellulaceae	1095
f145e332f87b3c64a5371fa3dd14d058					Proteobacteria	Bacteria	Bacteria	1090
ffbe3f6d5e755292bed9d04a7dbca8f4	Gp6	Bacteria	Bacteria		Vicinamibacteraceae	Gp6	Bacteria	1086
b338922f1f12b4079ecd8e4aaf1302a5		Bacteria	Planctomycetes		Pirellulales	Pirellulales	Blastopirellula	1084
c2a7a78407f644cb696f869b247f9817	Lactobacillaceae	Bacteria	Lactobacillaceae	Lactobacillaceae	Lactobacillaceae	Lactobacillaceae	Ligilactobacillus	1082
0df7049a8f13f9a46c4882f0743b5979	Bacteria	Bacteria	Ellin6067	Betaproteobacteria	Nitrosomonadales	Betaproteobacteria	Bacteria	1081
26bd2f701b3585f41fec60170bebc3d3					Terrabacteria group	Unclassified	Candidatus Kerfeldbacteria	1069
276740f5279f630b0f863b5e795585af		UBA4720			Gemmatimonadaceae	Gemmatimonadaceae	Gemmatimonadaceae	1069
09592c25ae640fff02266a71d4be4485		Burkholderiales	MND1	Betaproteobacteria	Betaproteobacteria	Betaproteobacteria	MND1	1067
f33a66588914740eb30f5a22457390b2	Enterobacteriaceae	Bacteria	Enterobacterales	Enterobacteriaceae	Bacteria	Enterobacteriaceae	Escherichia-Shigella	1052
c1963a24fb39a85791af02428bf547af			Ellin517		Limisphaera ngatamarikiensis	Bacteria	Ellin517	1048
53573328db334f664ad4ff195e1a3710	Legionella	Legionellaceae	Legionella	Legionella	Legionellaceae	Legionella	Legionella	1047
fa7455b120f830220de62bbb1dd376ce	Burkholderia	Bacteria	Burkholderiaceae	Burkholderiaceae	Burkholderiaceae	Burkholderia	Bacteria	1043
a90fe630a0792bbfa2063b6d90190bac	Lawsonella	Lawsonella	Lawsonella	Actinomycetales	Lawsonella clevelandensis	Lawsonella	Lawsonella	1041
ca96c5417115dda3c2686fb42e695457	Acinetobacter	Proteobacteria	Acinetobacter	Acinetobacter	Acinetobacter	Acinetobacter	Acinetobacter	1032
9285d92697bceecccd5255be88ee08be	Proteobacteria	DSM-16500	Aquicella	Aquicella	Aquicella siphonis	Aquicella	Aquicella	1028
3812ff96e7a3cf26823f4f836e6cc420	Allobaculum	Allobaculum	Allobaculum	Allobaculum	Allobaculum stercoricanis DSM 13633	Allobaculum	Allobaculum	1017
5f2c41d409f5006a5fd5c5ec29b115e8	Holophagaceae	Holophagaceae	Geothrix	Geothrix	Geothrix fermentans	Holophagaceae	Geothrix	1014
909e5552fed630e5394a3e1d05a5091b	Catenibacterium	Catenibacterium	Catenibacterium	Catenibacterium	Firmicutes	Erysipelotrichaceae	Bacteria	1012
89e21d8f4a759184956dbf9c8de961c6	Gp6	Gammaproteobacteria	Bacteria		Vicinamibacteraceae	Gp6	Bacteria	1010
a1727613fb976b96fe30164b3d3bda98	Lachnospiraceae	Clostridium_Q	Lachnospiraceae	Clostridiales	Eubacteriales	Lachnospiraceae	Lachnoclostridium	1006
f02010927053662d1539963f18df5a19	Betaproteobacteria	Gallionellaceae	Gallionellaceae	Betaproteobacteria	Betaproteobacteria	Betaproteobacteria	Bacteria	1001
2adfd9588b8057936fa470fcc10dc07b		Gammaproteobacteria	Rhodanobacteraceae	Gammaproteobacteria	Bacteria	Xanthomonadales	Rhodanobacteraceae	998
41c4d2d5d4faa21327a745d753ac85bd			Gammaproteobacteria		Gammaproteobacteria	Gammaproteobacteria	Coxiella	978
346f3b0c3017b7804192929801e6e3af			Gammaproteobacteria		Aquicella	Gammaproteobacteria	Aquicella	977
38af5efb548ff90cf76cd888e2d94e8b			P9X2b3D02		Desulfatiglans	Bacteria	P9X2b3D02	976
c9667e57bd094feb462af08cfe02634f		Planktophila	hgcI clade	Actinobacteria	Actinomycetia	Actinobacteria	Bacteria	963
2163f0936d756ece31eb6984a15057be	Subdoligranulum	Gemmiger	Subdoligranulum	Subdoligranulum	Eubacteriales	Ruminococcaceae	Subdoligranulum	961
093525488da31057472c631aa2e30ee8	Enterococcus	Enterococcus_E	Lactobacillales	Enterococcus	Bacilli	Enterococcus	Enterococcus	958
e789265f29b0c51958dff2e8cad3f1ad			BSV26		Bacteria	Bacteria	BSV26	955
58f8c2face9da5f57d2938ddf75d3897	Peptococcaceae 1	Bacteria	Desulfosporosinus	Peptococcaceae	Peptococcaceae	Peptococcaceae 1	Desulfosporosinus	952
ef8f809916d67948c55ea6b6cabecb8c		DSM-16500	Aquicella	Aquicella	Aquicella siphonis	Aquicella	Aquicella	947
a928275f82fbc66fa2d2b1b0a21dfedb	Sphingomonas	Sphingomonas	Sphingomonas	Sphingomonas	Sphingomonadaceae	Sphingomonas	Bacteria	944
b110cc45b328e4d5088fa24564f0abaf			Candidatus Ovatusbacter		Gammaproteobacteria	Gammaproteobacteria	Bacteria	944
523df81b7bb73b4301225eeea5744da5					Bacteria	Bacteria	RBG-13-54-9	942
4fd2888bb544dce5fbb8f02581ce5099		Gammaproteobacteria	Aquicella	Aquicella	Aquicella	Aquicella	Aquicella	942
f0f153cbbd43a9d64cb02e04764cab96	Gp17	Bacteria	Subgroup 17		Bacteria	Gp17	Bacteria	936
fec5a3f55f8e97d9a5399c2f6591b46d			Gammaproteobacteria		Gammaproteobacteria	Gammaproteobacteria	Bacteria	936
3a48cb42dfd05c8b0f3d02f2d880170d	Devosiaceae	Rhizobiales	Devosia	Rhizobiales	Hyphomicrobiales	Devosiaceae	Devosia	935
d5f030eb3ea09d0e0239c211bea659d0					Gammaproteobacteria	Bacteria	Diplorickettsiaceae	934
0c22e5c74990fe1e220f52c74aba8a1d					Legionellaceae	Gammaproteobacteria	Legionella	933
7a8491dbb9635f268335c46e7dcdaa78	Bifidobacterium	Bacteria	Bifidobacterium	Bifidobacterium	Bifidobacteriaceae	Bifidobacterium	Bifidobacterium	928
32cd849a6283744877d5453a9223cc6f	Betaproteobacteria	Bacteria	Ellin6067	Betaproteobacteria	Betaproteobacteria	Betaproteobacteria	Ellin6067	918
e310bd9a792af1fd48dc3108b24b2eaa			Bacteria		Proteobacteria	Bacteria	Candidatus Ovatusbacter	909
b037af5b0275963f596055fa4aa36394			Bacteria		Gammaproteobacteria	Bacteria	Diplorickettsiaceae	907
ec2906b3d1fc73c5b150dbc5b004e130	Anaerococcus	Anaerococcus	Anaerococcus	Anaerococcus	Anaerococcus	Anaerococcus	Anaerococcus	901
ef8ca8beded0c97d0dd56807f79bd8ee		UBA5216	TRA3-20	Betaproteobacteria	Betaproteobacteria	Proteobacteria	Bacteria	899
7df51c1e22493d3098870a13aaaf5140		Anaerolineae			Aggregatilinea lenta	Chloroflexi	A4b	897
42404c9a29ac24c2d5fa287d2696acd8			Bacteria		Gammaproteobacteria	Bacteria	Diplorickettsiaceae	897
190a72d501c9ea22f678c135b7074c0d			Bacteria		Desulfuromonadales	Bacteria	Bacteria	892
97d2bf73663937ecc676ddb816357034	Desulfocapsa	UBA2270	Desulfocapsa	Desulfocapsa	Desulfobacterales	Desulfocapsa	Desulfocapsa	892
5de72bdb1b4be02f742e35c487add5f5	Flavobacterium	Flavobacterium	Flavobacterium	Flavobacterium	Flavobacterium	Flavobacterium	Flavobacterium	890
1dbcd4d7cebbde3f21b1050addb2cbe3		Bacteroidia	Sphingobacteriales		Bacteroidetes	Bacteroidetes	AKYH767	887
704cd892b4f840d1ed76ece9ec1eea2e	Catenibacterium	Catenibacterium	Catenibacterium	Catenibacterium	Firmicutes	Erysipelotrichaceae	Catenibacterium	885
b6cdb00c637ee783666935c452350545		Rhizomicrobium	Alphaproteobacteria		Micropepsaceae	Alphaproteobacteria	Bacteria	885
a1ddcedb40c6f8eb5157f0621b38ca0a			cvE6		Parachlamydiales	Bacteria	cvE6	883
19646843c21152e14fb22f367b01cab6			Pirellula	Pirellula	Pirellulales	Pirellulales	Pirellula	878
1e5779644bc2b249a93ff38f3aa3c4d9	Gp17		Subgroup 17		Vicinamibacteraceae	Gp17	Subgroup 17	877
d2cfc9cf04f943e83f0a27141c626f7b			Bacteria		Gammaproteobacteria	Gammaproteobacteria	Bacteria	872
3c6919a1015277eb6cd9bfb61e62196b			Gammaproteobacteria	Bacteria	Gammaproteobacteria	Gammaproteobacteria	Candidatus Berkiella	869
a040367bd321261c3aac4ae1e44085bf	Proteobacteria	Gammaproteobacteria	TRA3-20	Betaproteobacteria	Betaproteobacteria	Betaproteobacteria	Bacteria	866
76e103dc0788e897f6241c8f697f1644	Xanthomonadales	Bacteria	Arenimonas	Arenimonas	Xanthomonadales	Xanthomonadaceae	Arenimonas	863
b26388a7819a544e66718b60f10389a6		DSM-16500	Aquicella	Proteobacteria	Aquicella siphonis	Aquicella	Aquicella	861
e6171e947a9b7ba6ed0e779a9b960034			Bacteria		Deltaproteobacteria	Bacteria	Bacteria	861
fb253f94243adf3d56e895f24e2091f8			RBG-13-54-9		Anaerolineaceae	Bacteria	RBG-13-54-9	857
705b6769894afaf68f69032890a80022			Aquicella	Gammaproteobacteria	Aquicella	Aquicella	Aquicella	856
186c2ab984013760dde7c69e816a87de			Bacteria		Gammaproteobacteria	Proteobacteria	Unknown Family	845
b3110f1440b8fcf31f064c6c305aeaef	Ligilactobacillus	Bacteria	Lactobacillus	Lactobacillus	Lactobacillaceae	Ligilactobacillus	Bacteria	840
81273ae97eefd4468ec5fc5018f5970a					Spirochaetaceae	Bacteria	Spirochaeta 2	830
df2b364553d9c664581b583ee54ba901	Proteobacteria	Burkholderiales	Burkholderiales	Proteobacteria	Betaproteobacteria	Proteobacteria	SC-I-84	823
cb5fdf3c9eaa20d6eb119c139504fef1	Proteobacteria	Gammaproteobacteria	Ellin6067	Proteobacteria	Nitrosomonadales	Betaproteobacteria	Bacteria	818
b2c9e05fef87d3ca7421315b6d50adcb		Gammaproteobacteria	Aquicella	Aquicella	Aquicella siphonis	Aquicella	Aquicella	814
2d924db5fe13dc467ef938248935c6d7			Gammaproteobacteria		Coxiella	Gammaproteobacteria	Coxiella	809
b6ab07e0002f1bc0d94fdebc84b380db					Bacteria	Bacteria	Gemmatimonadaceae	802
b2d76f754776cca3c2be8bb5cec3bc93		Bacteria	Bacteria		Bacteria	Bacteria	Sandaracinaceae	800
40094cd4a51adcfcdad97d7a476e27db			Bacteria		Pirellulales	Planctomycetacia	Pirellulaceae	796
31b5c43ef8e260fa05f060df43c83f5f		Aquiflexum_A	Cytophagales	Cytophagales	Aquiflexum aquatile	Cytophagales	Cyclobacteriaceae	796
09fb86491e72fc8ed370e26f697c8cb4					Gammaproteobacteria	Proteobacteria	Diplorickettsiaceae	791
8a58e7c0b1ba6f892f6f5052d00dc9fb	Gp6	SCN-69-37			Vicinamibacteraceae	Acidobacteria	Vicinamibacterales	787
7e4b5e206223a1f18cc8d5aacb22fd9a	Legionella	Gammaproteobacteria	Legionella	Gammaproteobacteria	Legionellaceae	Legionella	Bacteria	780
891bb0c5140955cf9856984b897c0844		Burkholderiales	MND1	Betaproteobacteria	Proteobacteria	Betaproteobacteria	MND1	778
324f5b789524539f55b070f909e397ec	Bacteria	JAGPDF01	Subgroup 10		Bacteria	Gp10	Subgroup 10	768
2e74ac010aba5e5c16ed6aafdd64957a		Gammaproteobacteria	Bacteria		Gammaproteobacteria	Proteobacteria	Diplorickettsiaceae	764
c28f95203077b1a67745dd046a16d0ad		Bacteria	Ellin6067	Proteobacteria	Betaproteobacteria	Betaproteobacteria	Bacteria	757
6e80a7b11f7225682a655104ce69c3ea		Gammaproteobacteria	Aquicella	Aquicella	Aquicella	Aquicella	Bacteria	748
56c69d75470a80dc9413955315f3daa3	Aquicella	DSM-16500	Aquicella	Aquicella	Aquicella siphonis	Aquicella	Aquicella	746
e4d0141a7bbc71a2b1632918457910f0			Bacteria		Gammaproteobacteria	Proteobacteria	Unknown Family	738
595aa287f6401525fd2b09085e516d28	Legionella	Legionellaceae	Legionella	Legionellales	Legionellaceae	Legionella	Legionella	728
20b2284fe621f0f278bcb088ce842747			Bacteria	Bacteria	Gammaproteobacteria	Bacteria	Diplorickettsiaceae	726
eca5cc0873f271c49a1826c821416e2a	Sterolibacteriaceae	Rhodocyclaceae	Sulfuritalea	Sulfuritalea	Betaproteobacteria	Betaproteobacteria	Sulfuritalea	725
ff1501d7ac60f3bc260790ae986b12ab	Desulfocapsa	UBA2270	Desulfocapsa	Desulfocapsa	Desulfobacterales	Desulfocapsa	Bacteria	720
3e0dfbffc2f2443d5a8dd7d802506ad9		DSM-16500	Aquicella	Aquicella	Aquicella siphonis	Aquicella	Aquicella	718
e7f79054f3f71213bd5aa1ef6b780907		Manganitrophus	Leptospirillum	Nitrospira	Bacteria	Bacteria	Leptospirillum	718
5bd5cf8447f372b7da1789807bf31056	Methylophilaceae	Bacteria	Methylotenera	Methylotenera	Methylophilaceae	Methylophilaceae	Methylotenera	712
d8482fb7c8ee2a875fc049f3c6e07806		Bacteria	SB-5		Bacteroidetes	Bacteroidetes	SB-5	712
56ea3a772212db53c4c76347f009d4cd	Lachnospiraceae	Blautia_A	UCG-011	Blautia	Eubacteriales	Lachnospiraceae	Blautia	711
da2bd9556bb7d4aeab129b4aa1f7ad75		DSM-16500	Aquicella	Aquicella	Aquicella siphonis	Aquicella	Aquicella	711
3375bd501f463de39a92c73c83bb0302	Acidobacteria	Vicinamibacterales	Bacteria		Vicinamibacteraceae	Gp6	Vicinamibacterales	707
00bbb7ac744d01bf69619b5a2167844d	Nitrospira	Nitrospiraceae	Nitrospira	Nitrospira	Nitrospira	Nitrospira	Nitrospira	705
f4ef174c451042400275a3d3fc3daaec					Terrabacteria group	Unclassified	FS118-23B-02	705
94790ec54ceaa70fba365a11382ee8c3	Sphingobium	Sphingomonadaceae	Sphingomonadaceae	Sphingomonadaceae	Sphingomonadales	Sphingomonadaceae	Sphingobium	704
5ee0a02d40cb631bd826cb25375ce87a	Carnobacterium	Carnobacteriaceae	Carnobacteriaceae	Carnobacterium	Bacilli	Lactobacillales	Carnobacterium	697
516aa3d3ba1fcf6e64f019b380ced973	Chthonomonas/Armatimonadetes_gp3				Bacteria	Chthonomonas/Armatimonadetes_gp3	Chthonomonadales	693
6a1b7477b870fcd9c75bd4e0a24aee65			Gammaproteobacteria		Proteobacteria	Gammaproteobacteria	Coxiella	692
8cda0e9448a2862b0cd9e90a39da0520	Zavarzinella	SIAJ01	Zavarzinella	Zavarzinella	Zavarzinella formosa	Zavarzinella	Gemmataceae	688
9d8631e720518e7a5babee20a5fd39cc			Bacteria		Gammaproteobacteria	Bacteria	Coxiella	688
0714239f4a2fd68222e91ef1c71f4a9e					Proteobacteria	Bacteria	Bacteria	687
2515b0a9d9528de14011a8273ec6472f	Rhizobiales	Xanthobacteraceae	Pseudolabrys	Xanthobacteraceae	Hyphomicrobiales	Rhizobiales	Pseudolabrys	684
affa0ec40f33d52e2f7bc35e50baa02a					Micrococcaceae	Bacteria	Candidatus Amesbacteria	683
afe0ab241478182bcde7bc318b7c8a08	Spirochaeta		Spirochaeta 2	Spirochaeta	Spirochaeta aurantia subsp. aurantia	Bacteria	Spirochaeta 2	683
12f294f920ed4a9cc82d3bb1c8f3133f					Gammaproteobacteria	Bacteria	Legionella	679
c6c02227d7ff58a0e7faa2efe5ad3b60		UBA5158	Bacteria		Gammaproteobacteria	Gammaproteobacteria	Bacteria	677
35c61f727fac086828c6a87e1b2a2903	Betaproteobacteria	PFJX01	Burkholderiales	Betaproteobacteria	Betaproteobacteria	Betaproteobacteria	Hydrogenophilaceae	672
e22b2bc7e1f0e71ea761bae3dc5fb51a	Acinetobacter	Gammaproteobacteria	Acinetobacter	Acinetobacter	Proteobacteria	Acinetobacter	Bacteria	670
0018898cc19e29539009a5b564db5326	Gp6	Bacteria	Bacteria		Vicinamibacteraceae	Gp6	Vicinamibacteraceae	667
b79ddff2a121c49adddcdf855b3f3de6			Gammaproteobacteria		Aquicella	Gammaproteobacteria	Aquicella	661
356111fa6f2afc5db2f2db8b4b1e9d2d	Betaproteobacteria	Burkholderiales	GOUTA6	Betaproteobacteria	Betaproteobacteria	Betaproteobacteria	GOUTA6	657
2af2933f4d768b707e7fd8e989470ab9		Ilumatobacteraceae	CL500-29 marine group		Ilumatobacteraceae	Bacteria	CL500-29 marine group	654
e6210ce1cf722640d72ce01023a17aa0	Rhizobiales	Xanthobacteraceae	Xanthobacteraceae	Rhizobiales	Hyphomicrobiales	Rhizobiales	Bacteria	652
5d282a9148a46a948d25172fb5687372		UBA6902			Deltaproteobacteria	Bacteria	Thermodesulfovibrionia	651
3a7e77ec0525933a944647f4d03f0397	Rhizobiales	Bacteria	Xanthobacteraceae	Pseudolabrys	Hyphomicrobiales	Rhizobiales	Pseudolabrys	648
63208ab522d0d3ff1d4d042fc6eaa5f1	Demequina	Actinomycetales	Demequina	Demequina	Micrococcales	Demequina	Bacteria	647
d31f056c44fdd8250772218572e8404f			Gammaproteobacteria		Gammaproteobacteria	Gammaproteobacteria	Coxiella	642
776522d16982960ee3dc8f6141eb75f8			P9X2b3D02		Bacteria	Bacteria	Bacteria	642
a047a1fe108edba14f6df946a8a015e2	Subdivision3	Verrucomicrobiae	Pedosphaeraceae		Limisphaera ngatamarikiensis	Subdivision3_genera_incertae_sedis	Pedosphaeraceae	640
2927e944cac9e6e1760e4b61bd645d30		Gammaproteobacteria	Aquicella	Aquicella	Aquicella siphonis	Aquicella	Aquicella	638
b81a3f948cc13057b2c6661b980b516f			Aquicella	Bacteria	Aquicella siphonis	Aquicella	Aquicella	638
ce880b199a1aeccb7106bdd75fb82390	Rhizobiales	Xanthobacteraceae	Xanthobacteraceae	Pseudolabrys	Hyphomicrobiales	Rhizobiales	Bacteria	637
ae8569dc509bfb0a988df8abc7814e4d			Bacteria		Alphaproteobacteria	Alphaproteobacteria	Alphaproteobacteria	636
5fa8828cd83eb8b9418febfb565e278b	Bradyrhizobiaceae	Xanthobacteraceae	Xanthobacteraceae	Bradyrhizobiaceae	Bradyrhizobiaceae	Bradyrhizobiaceae	Rhodopseudomonas	631
811b69e8fea182dab44ee9b8fd2cba64		Corynebacterium	Corynebacterium	Corynebacterium	Corynebacterium kroppenstedtii	Actinobacteria	Bacteria	614
0efb744ea38a890e08a12a7b33f6495f		UBA4720	Bacteria		Gemmatimonadaceae	Gemmatimonadaceae	Bacteria	612
0ff223cf3f27e7f6c266fa4204efc375			BIrii41		Sorangiineae	Proteobacteria	BIrii41	612
5e5e76674c1573710b093b6b7626b85f					Actinomycetia	Bacteria	Berkelbacteria	607
4e35aaf679365af55eba55148404f1d3	Uliginosibacterium	Rhodocyclaceae	Uliginosibacterium	Uliginosibacterium	Uliginosibacterium	Uliginosibacterium	Uliginosibacterium	604
452b5eb6e3c3147cb1697748f349456a		Gammaproteobacteria	Aquicella	Aquicella	Aquicella siphonis	Aquicella	Bacteria	602
9beb12ae5869bb5f18716c7775e64057	Bradyrhizobiaceae	Xanthobacteraceae	Pseudolabrys	Pseudolabrys	Hyphomicrobiales	Bradyrhizobiaceae	Bacteria	602
4c06918cf06bcd41863b16fec46c9cd5			Bacteria		Gammaproteobacteria	Bacteria	Bacteria	598
1fc38e467d309ae2119780e63150843e	Sphingomonas	Sphingomonadaceae	Sphingomonas	Sphingomonas	Sphingomonas fonticola	Sphingomonadaceae	Sphingomonas	597
4f8b9441b02b5213052a972e41131908					Actinobacteria	Bacteria	Gaiellales	589
98a2adbc80a3bfe726e227b2dd715f2b			Alphaproteobacteria	Proteobacteria	Alphaproteobacteria	Rhodospirillales	Alphaproteobacteria	588
55af141cc058597fee397e8611c8d0e4	Collinsella	Collinsella	Collinsella	Collinsella	Coriobacteriaceae	Collinsella	Bacteria	587
d863545bfec46e77822c47861fbe635a	Bacteria		Acidobacteriota		Bacteria	Gp7	Bacteria	586
022f6de43637b50181a524b0a06019bb		UBA5158	Bacteria		Gammaproteobacteria	Bacteria	Bacteria	584
25e5da454b2da71a9949d2b43b6b2582	Terrimonas	JJ008	Terrimonas	Terrimonas	Terrimonas	Terrimonas	Terrimonas	573
423862e9c36714f9791bb23bd0bc56f1			Proteobacteria	Bacteria	Gammaproteobacteria	Gammaproteobacteria	Diplorickettsiaceae	570
00ee634ba50681f351bdeb78fa3dca36	Enhydrobacter	Gammaproteobacteria	Moraxellaceae	Enhydrobacter	Moraxella osloensis	Enhydrobacter	Enhydrobacter	564
24fa779bb1b0e780de795dd7cc3df702					Bacteria	Bacteria	Candidatus Curtissbacteria	558
54d7411fea7c71667094411c5b918836			Bacteria		Legionellaceae	Bacteria	Diplorickettsiaceae	557
1312df4074709bbbead532bcfebcf78a		DSM-16500	Aquicella	Aquicella	Aquicella siphonis	Aquicella	Bacteria	557
4b8e8660ee60ee2f7f5385b19332a81a	Megasphaera	Bacteria	Megasphaera	Veillonellaceae	Megasphaera	Megasphaera	Megasphaera	552
104afe12ae9ac4b85b0499fcd02e8d5a	Burkholderia	Bacteria	Burkholderiales	Burkholderia	Burkholderiaceae	Burkholderia	Bacteria	552
336388078bfe3532b8b1fd8c5589eea4		Weissella	Gemmata	Gemmata	Gemmataceae	Planctomycetales	Gemmata	548
70a33b0284fb435583d7f7adb84a8725	Burkholderiaceae	Bacteria	Gammaproteobacteria	Burkholderia	Burkholderiaceae	Burkholderiaceae	Bacteria	545
f680ae1841a5840991e31da805735220		Bacteria	Bacteria		Actinobacteria	Bacteria	Actinomarinales	543
1be6d6ea1b7b70f04d451bee8b292b8c			Bacteria		Proteobacteria	Bacteria	SM2D12	542
0272644736e2470b7c27ce5d06ba039e			Gammaproteobacteria	Bacteria	Gammaproteobacteria	Proteobacteria	Moraxellaceae	542
364798da4bc2d6fe0e7b295892480b8e	Pseudolabrys	Xanthobacteraceae	Pseudolabrys	Pseudolabrys	Hyphomicrobiales	Bradyrhizobiaceae	Bacteria	541
4b12af9b98200ed05863572d757a3bad	Burkholderiaceae	Gammaproteobacteria	Burkholderiales	Burkholderiaceae	Burkholderiaceae	Burkholderia	Bacteria	536
e2264ec2df3c8679a630f4e8522eb87a					Bacteria	Bacteria	Thermodesulfovibrionia	536
78cdc54764d61de52a5c67ee01a7ec0b			RBG-13-54-9		Anaerolineaceae	Bacteria	RBG-13-54-9	523
9aca5be2c56e9825860d6b422db21562		UBA9655	Bacteria		Alphaproteobacteria	Bacteria	Holosporaceae	523
1beaefbc4c52a87aa00a40ae2cbe5c5f	Gp17	Acidobacteriota	Subgroup 17		Vicinamibacteraceae	Gp17	Subgroup 17	520
022d2862f691fed1e8f8f1a9ca8d2d2e	Betaproteobacteria	Burkholderiales	Sulfuricellaceae	Hydrogenophilaceae	Betaproteobacteria	Betaproteobacteria	Sulfurirhabdus	516
1fc0d2b237f2f7d93f714987bb8c48c7		Dehalococcoidia	JG30-KF-CM66		Bacilli	Bacteria	JG30-KF-CM66	511
b6ba78b68fba75ff08c67e15331ebb22	Gp6	Paenibacillus_G	Bacteria		Vicinamibacteraceae	Gp6	Bacteria	510
e7e140bbc798f078dc111712681e7925		Chlamydiales	Chlamydiales		Parachlamydiales	Chlamydiales	Bacteria	503
08b055e9d1b4ab01465ad127ddce8f3f	Comamonadaceae	Burkholderiaceae	Comamonadaceae	Comamonadaceae	Betaproteobacteria	Hydrogenophaga	Hydrogenophaga	503
3094eea6d97dd6c415de497631487c57					Micrococcaceae	Bacteria	Candidatus Woesebacteria	501
e983e6d74cc74341de352dc80b94cac6		Bacteria	P3OB-42		Cystobacterineae	Myxococcales	P3OB-42	496
6f1200c88a9088df558ec06492e15b9a	Gp6	Bacteria	Bacteria		Vicinamibacteraceae	Gp6	Bacteria	491
a65f0ae8fbf62e5e07032804fb43dbd3	Desulfomonile	CAJBEZ01	Desulfomonile	Desulfomonile	Desulfomonile tiedjei DSM 6799	Desulfomonile	Desulfomonile	490
cf06704ddb5ee560196c319a036f388e		JACPVF01	Anaerolineaceae		Thermomarinilinea lacunifontana	Anaerolineaceae	Anaerolineaceae	489
fa45d74ae69f9706a19608d1669a3a22					Desulfobacterales	Bacteria	Bacteria	488
7495d2ec9cd3dde461ab7fae12124714	Proteobacteria	Gammaproteobacteria	Ellin6067	Betaproteobacteria	Nitrosomonadales	Betaproteobacteria	Ellin6067	487
1cc7da987db86198b83e64f647b736be	Bacteriovorax	Bacteriovoracaceae	Bacteriovorax	Bacteriovorax	Bacteriovorax stolpii	Bacteriovoracales	Bacteriovorax	478
f56a7eb5000fb9ac9ab8df1ae5aedda1	Bacteroidetes	Bacteroidales	WCHB1-32		Prolixibacteraceae	Bacteroidales	WCHB1-32	476
e2dda94b669173d82fb33a2f0f663149	Burkholderiaceae	Bacteria	Burkholderiales	Burkholderiaceae	Burkholderiaceae	Burkholderia	Bacteria	476
4a754281428e893ce61cf8fb6aac039f		DSM-16500	Aquicella	Aquicella	Aquicella siphonis	Aquicella	Aquicella	473
d1d6cd8f89a4250835b8488e71928f10	Betaproteobacteria	2023-02-07	Ellin6067	Betaproteobacteria	Betaproteobacteria	Betaproteobacteria	Bacteria	472
a3088901747a20416cab64c7b21dc031	Burkholderiaceae	Bacteria	Gammaproteobacteria	Burkholderiaceae	Burkholderiaceae	Burkholderia	Bacteria	467
4c6acaf3bea2ef7c29b399a87570c3f4	Demequina	Actinomycetales	Demequina	Demequina	Micrococcales	Demequina	Demequina	465
6c4f12c052a784b076e8674f3989cdca		DSM-16500	Aquicella	Gammaproteobacteria	Aquicella siphonis	Proteobacteria	Aquicella	459
3cbffc86f837d11d600036a080cb6e50	Burkholderiaceae	Bacteria	Burkholderiales	Burkholderia	Burkholderiaceae	Burkholderia	Bacteria	458
5c092ace2662062ac09d089ddaa41567					Firmicutes	Bacteria	Clostridium sensu stricto	457
ebf01f61200ac22240148db93ac235ab		GWA2-66-18	Lineage IV		Bacteria	Bacteria	Lineage IV	455
02a718c84fe15a4bde68c373f3a914f7	Bradyrhizobiaceae	Xanthobacteraceae	Pseudolabrys	Pseudolabrys	Hyphomicrobiales	Bradyrhizobiaceae	Pseudolabrys	453
44b711d4f792e17be5c0bc9e030cd236			Aquicella	Proteobacteria	Aquicella siphonis	Aquicella	Aquicella	453
7e430ea130e82302a87b9111206b93fe					Oculatella	Bacteria	Bacteria	452
c76a2eb73177a7217bc1d439705b4ebe	Gp17		Subgroup 17		Bacteria	Gp17	Subgroup 17	452
39e164597bc64f171ec48cd919ab6cb2			Candidatus Woesebacteria		Terrabacteria group	Bacteria	Candidatus Woesebacteria	452
e78245579a2b06374f849fc0f913755e		P2-11E	P2-11E		Bacteria	Bacteria	P2-11E	451
6105853d37f5b25a4076617e80ae8669					Gemmataceae	Bacteria	Gemmataceae	451
eaebf772def74f3c5ad011dbb267e56c		Bacteria	Ellin6067	Proteobacteria	Betaproteobacteria	Proteobacteria	Bacteria	448
0d927e985ffad095342f53b1bb9985fe					Aquicella siphonis	Gammaproteobacteria	Aquicella	445
8a68303e407973e8933a47011dc382e2		Gammaproteobacteria	TRA3-20	Proteobacteria	Betaproteobacteria	Betaproteobacteria	TRA3-20	445
aafcc68cae973466b89ca815e6868ce0			Aquicella	Gammaproteobacteria	Aquicella siphonis	Aquicella	Bacteria	444
77cfb9490da85c9e4dd3c91157144574		CAIPMZ01			Terrabacteria group	Bacteria	Candidatus Moranbacteria	444
3e7b185a329bd9ae6af932ebdca9bc09	Acidobacteria		Subgroup 17		Vicinamibacteraceae	Gp17	Subgroup 17	442
d550d9387a67bc9d55d8e81bd09eb332	Luteolibacter	Luteolibacter	Luteolibacter	Luteolibacter	Luteolibacter	Luteolibacter	Luteolibacter	442
307798b3c388ba5b24503d98cabd0053			Bacteria		Proteobacteria	Proteobacteria	bacteriap25	440
f372a998c374215db6e33d644574a2da	Burkholderiaceae	Bacteria	Burkholderiales	Burkholderiaceae	Burkholderiaceae	Burkholderia	Bacteria	434
0db8492688bc1bfaeffaeecaee9801ae		Bacteria	Bacteroidetes vadinHA17		Bacteroidetes	Bacteroidetes	Bacteroidetes vadinHA17	433
5226cf8e96622e3f78f78f2918af1486		UBA9655	Bacteria		Alphaproteobacteria	Bacteria	Holosporaceae	433
7e27961d269a191ec4b78765848e2f99	Paracoccus	Rhodobacteraceae	Rhodobacteraceae	Rhodobacteraceae	Rhodobacterales	Paracoccus	Paracoccus	430
d951bf43246e379bb772e81d55627693					Gammaproteobacteria	Bacteria	Bacteria	428
89028a131f5c1a941fd9134bae0ff6b3	Rhodobacteraceae	Rhodobacteraceae	Rhodobacteraceae	Rhodobacteraceae	Rhodobacteraceae	Rhodobacteraceae	Pseudorhodobacter	428
044549c908f966e48ad5e547ef11c7ef	Gp4	PSRF01	RB41		Pyrinomonadaceae	Gp4	RB41	426
0caf9e81570d5bf2497e70c94c874b74	Burkholderia	Bacteria	Burkholderiales	Burkholderia	Burkholderiaceae	Burkholderia	Bacteria	425
73573cb5d03e2bc54b7ea30332e59f60			Bacteria		Gammaproteobacteria	Bacteria	Diplorickettsiaceae	424
99759bec4900552645b7d7f8edc0ab88			Candidatus Ovatusbacter		Gammaproteobacteria	Bacteria	Candidatus Ovatusbacter	422
fb26fe3f5ad16d3acd630baa756f7532			IheB2-23	Gammaproteobacteria	Methylococcaceae	Gammaproteobacteria	IheB2-23	421
d00f452f5ce083bc0bc2a069889d6400	Burkholderiales	Burkholderiales	Oxalobacteraceae	Betaproteobacteria	Betaproteobacteria	Betaproteobacteria	Bacteria	416
aa9760110707f494646fa8282a962c5e	Betaproteobacteria	Burkholderiales	Burkholderiales	Betaproteobacteria	Bacteria	Betaproteobacteria	Ellin6067	406
97c4af7ffc419fe1e87b22ce77e0a833	Betaproteobacteria	Burkholderiales	TRA3-20	Betaproteobacteria	Betaproteobacteria	Betaproteobacteria	TRA3-20	405
465142377a797ddc4192892286d86dcf		LB-PLM-3	Pir4 lineage	Bacteria	Pirellulales	Pirellulales	Pirellulaceae	405
27bb1fa33fddcc76a5086a118f81dcc1			Babeliales		Bacteria	Bacteria	Bacteria	403
181e0556d3dda009d649f3177f49d267	Sphingomonadaceae	Sphingomonadaceae	Sphingomonadaceae	Sphingomonas	Sphingomonadaceae	Sphingomonadaceae	Bacteria	403
3e66572590608860a522120e3cacf147		JABDGC01			Gammaproteobacteria	Gammaproteobacteria	Diplorickettsiaceae	402
9e536af0a484c18fd4ee586e34a0a80c	Burkholderiaceae	Burkholderiales	Burkholderiales	Burkholderiaceae	Burkholderiaceae	Burkholderia	Bacteria	401
598efc906f580dce1d069e539f8c40e3	Sphingomonadaceae	Sphingomonadaceae	Sphingomonadaceae	Sphingomonas	Sphingomonadaceae	Sphingomonadaceae	Sphingomonas	400
c53e530ec459184b69e7db29e0348d28	Gp6	Gammaproteobacteria	Vicinamibacteraceae		Vicinamibacteraceae	Gp6	Vicinamibacterales	399
acb86c7b34a81c8f83990bc45194d45a					Micrococcaceae	Bacteria	Candidatus Amesbacteria	397
a07840a66725aeea9fd558f753f0d7a7	Burkholderia	Burkholderiales	Burkholderiales	Burkholderiaceae	Burkholderiaceae	Burkholderiaceae	Bacteria	394
72b65a406887805ef943da2920358b1b		UBA5158	Proteobacteria		Gammaproteobacteria	Gammaproteobacteria	Bacteria	393
58020bb0ccbc0647c3911513e1eca2ff	Bacteria	Proteobacteria	Gammaproteobacteria	Proteobacteria	Gammaproteobacteria	Gammaproteobacteria	B2M28	392
d51a6b3000ee47afcf2461de47c68df6	Aquicella	DSM-16500	Aquicella	Aquicella	Aquicella siphonis	Aquicella	Bacteria	389
6841c88538b7832f5927482bf8a9cf66			Bacteria		Gammaproteobacteria	Bacteria	Bacteria	385
43f19327ba010973c110afed505656d4	Bacteria	Bacteria	Turicibacter	Turicibacter	Turicibacter	Turicibacter	Turicibacter	381
669aa12ca6811b9e424c6474b2d872fc		UBA9983_A			Bacteria	Bacteria	Parcubacteria	380
35154a61e6e1c3ce8b83b168079b1ab0		REEB76	KF-JG30-C25		Gammaproteobacteria	Gammaproteobacteria	KF-JG30-C25	379
a0f6d1a6de74868fc9b04f88ddaae632	Gp17	Bacteria	Subgroup 17		Vicinamibacteraceae	Gp17	Subgroup 17	374
5fffa5af648d401f86e60ba644e836b1		UBA10133	Candidatus Collierbacteria		Corynebacterium durum	Unclassified	Candidatus Collierbacteria	373
a641e1a3cce15ea22e5d766d8aed4b0c		DSM-16500	Aquicella	Aquicella	Aquicella	Aquicella	Aquicella	369
7601e03617195a98259d0116654a1fa9	Burkholderia	Bacteria	Gammaproteobacteria	Burkholderia	Burkholderiaceae	Burkholderiaceae	Bacteria	369
cb86d330312790f81886969cc8b7bb18		GWB1-37-8	Candidatus Levybacteria		Bacteria	Bacteria	Candidatus Levybacteria	368
629c14a5da94d9fd3a2a2c47367956bc		UBA5216	TRA3-20	Proteobacteria	Betaproteobacteria	Proteobacteria	TRA3-20	367
1e530bf26b0be392c30854565e3a99c1	Burkholderia	Burkholderiaceae	Gammaproteobacteria	Burkholderia	Burkholderiaceae	Burkholderia	Burkholderia-Caballeronia-Paraburkholderia	366
6c8a4e7474a804d3c396631b258bb278					Oculatella	Bacteria	Candidatus Woesebacteria	365
3e83614ccdaeee2b7fc6c687eaa6bd09		DSM-16500	Aquicella	Aquicella	Aquicella siphonis	Aquicella	Aquicella	363
0b52299ab015608369f7a59c81e46d99	Hyphomicrobium	Rhizobiales	Hyphomicrobium	Hyphomicrobiaceae	Hyphomicrobiales	Rhizobiales	Hyphomicrobium	363
0cd6c9f97c333da505c3049a928385c0	Burkholderia	Bacteria	Burkholderiaceae	Burkholderia	Burkholderiaceae	Burkholderia	Bacteria	363
f516af093daf7ad2bb4af6b0328ae050	Pseudomonas	Pseudomonas_B	Gammaproteobacteria	Gammaproteobacteria	Pseudomonas	Pseudomonas	Pseudomonas	362
03e7cf51b91e62710f66c7e1c127ab21			Aquicella	Aquicella	Aquicella siphonis	Aquicella	Aquicella	361
1d3ba98ecae4ae73eb579af29c110fdc			Candidatus Woykebacteria		Lyticum flagellatum	Bacteria	Candidatus Woykebacteria	359
fbd378a87ac957d8589c84a7320cab16			Gammaproteobacteria		Coxiella	Gammaproteobacteria	Bacteria	356
171f9a324f97f1cfd82dfc97297b654e	Ralstonia	Ralstonia	Ralstonia	Ralstonia	Burkholderiales	Ralstonia	Ralstonia	356
5bc43fc06ade43d6c8cf6ca4d2693214	Burkholderiaceae	Gammaproteobacteria	Burkholderiales	Burkholderia	Burkholderiaceae	Burkholderia	Bacteria	355
557828578e85e0160594d4b05665027f	Burkholderiaceae	Burkholderiaceae	Burkholderiaceae	Burkholderiaceae	Burkholderiaceae	Burkholderia	Bacteria	353
6399c8dac44f47b04bb98f75dbfe5ada	Comamonadaceae	Burkholderiaceae	Comamonadaceae	unknown_9	Burkholderiales	Comamonadaceae	Leptothrix	353
6d0e50b57cad25780d2a5adbf1cdb0c1	Rhodobacteraceae	Rhodobacteraceae	Rhodobacteraceae	Rhodobacteraceae	Alphaproteobacteria	Rhodobacteraceae	Rhodobacteraceae	352
2d75636d5674a94fa6ba9fefb0ce108f	Burkholderiaceae	Burkholderiaceae	Burkholderiales	Burkholderiaceae	Burkholderiaceae	Burkholderia	Bacteria	352
b8bdf0197e64939614ad77646b71c71c	Burkholderia	Bacteria	Gammaproteobacteria	Burkholderia	Burkholderiaceae	Burkholderia	Bacteria	351
6d446efb8b0fcd2cadbd58be203538c2					Chloroflexi	Bacteria	SBR1031	349
d8e792401051958a60f6f63b991f0afd	Burkholderia	Bacteria	Burkholderiales	Burkholderia	Burkholderiaceae	Burkholderiaceae	Bacteria	348
b9a7efbca529604de7347b9b618e1672	Bifidobacterium	Bacteria	Bifidobacterium	Bifidobacterium	Bifidobacteriaceae	Bifidobacterium	Bacteria	347
b23f68d13e1771e2bfc66989c9612be4					Proteobacteria	Bacteria	Gammaproteobacteria	346
67ca3964878d51c22c3affe83e4fad8b					Fimbriimonas ginsengisoli	Armatimonadetes_gp5	Fimbriimonadales	341
dd4edbf5b8aa5d8136c73b97629a9d10		UBA9655	Bacteria		Bacteria	Bacteria	Holosporaceae	340
5994de69722f651b0997cada8f0f75cc			Gammaproteobacteria		Aquicella siphonis	Bacteria	Aquicella	339
5bd6aa2df5da9c9dd4c3978b166f1918					Anaerolineae	Anaerolineae	SBR1031	338
47dd895dc6ab6b1da831db1821ff1391	Bradyrhizobiaceae	Xanthobacteraceae	Pseudolabrys	Pseudolabrys	Hyphomicrobiales	Rhizobiales	Bacteria	334
b8dbb6f548bb34d136aa46838dd289c4	Burkholderiaceae	Bacteria	Gammaproteobacteria	Burkholderiaceae	Burkholderiaceae	Burkholderia	Bacteria	333
2be917147d6c0052886d09ed5b300104					Stenomitos	Bacteria	Candidatus Pacebacteria	332
e5486ce4a92faca80511b6e5e58ba703		UBA4720	Subgroup 7		Bacteria	Acidobacteria	Subgroup 7	331
9b3a64eb9ff54aef102b2b6b2fc1f86d			Aquicella	Bacteria	Aquicella siphonis	Aquicella	Bacteria	329
7172e5ef768cea2c8d685189d557d5c1	Burkholderia	Burkholderiales	Burkholderiales	Burkholderiaceae	Burkholderiaceae	Burkholderia	Bacteria	324
1a0f1d8271630bc0e3f57f92a5dac94c			cvE6		Parachlamydiales	Bacteria	cvE6	324
64e1a83810f5e8b23458a6f4b5f7631a	Streptococcus	Bacteria	Streptococcus	Streptococcaceae	Streptococcus	Streptococcus	Streptococcus	322
c3054ba5ee9e27d620bafcb3a4f9efd5			Bacteria	Bacteria	Proteobacteria	Proteobacteria	P3OB-42	322
27a390a7fa7a5c7fdad9b9cf142a1b53			OM190		Natranaerobiaceae	Bacteria	OM190	322
8502d21bc202f2a62154ae0ece3bd041	Burkholderiaceae	Bacteria	Gammaproteobacteria	Burkholderiaceae	Burkholderiaceae	Burkholderia	Bacteria	321
2800bb10e27d18faa1115fa96aa35f9a	Brevundimonas	Brevundimonas	Brevundimonas	Brevundimonas	Brevundimonas	Brevundimonas	Brevundimonas	320
6162d2b2b1dc27865bab1e3bd7982de7			Aquicella	Aquicella	Aquicella	Aquicella	Aquicella	317
5b099bc40bc24f9e76732af376806f47	Terrimonas	JJ008	Terrimonas	Chitinophagaceae	Chitinophagaceae	Chitinophagaceae	Chitinophagaceae	317
543b3626d1901c614e9cb2861d230635			Bacteria	Proteobacteria	Coxiella burnetii	Bacteria	Coxiella	316
bd61f6cffa92e5e9bbbaa8ff207ecd34	Brevundimonas	Brevundimonas	Brevundimonas	Brevundimonas	Brevundimonas	Brevundimonas	Bacteria	305
23954e24087ba232b979b7e416d8c195					Gammaproteobacteria	Bacteria	Diplorickettsiaceae	304
f33ad17c26da7833e15c0157f5bc260e					Bacteria	Bacteria	Bacteria	304
9081d92c4abbbe306f069ba236a9a960	Burkholderiaceae	Bacteria	Burkholderiales	Burkholderiaceae	Burkholderiaceae	Burkholderia	Bacteria	302
9e6a8fba0c2db50280facefd10493109		Usitatibacter	Ellin6067	Bacteria	Usitatibacter	Betaproteobacteria	Ellin6067	302
713ad8e9d49a61b0b61a42a94f21d584	Staphylococcus	Bacteria	Staphylococcus	Staphylococcus	Staphylococcaceae	Staphylococcus	Staphylococcus	300
dc0ed67762a3027258912f3e311e2e6d		BMAH01	Aquicella	Aquicella	Aquicella	Aquicella	Aquicella	298
2e4a38530f0b228f9200ae55248328f4					Pirellulaceae	Bacteria	Candidatus Gottesmanbacteria	297
231fd02205bbcfb3fb0f1d33b81a94ba	Streptococcus	Streptococcus	Streptococcus	Streptococcus	Streptococcus	Streptococcus	Streptococcus	297
62b86a4e8c01c88ec24de6ce781d60c1			Candidatus Woesebacteria		Terrabacteria group	Bacteria	Candidatus Woesebacteria	296
c77253854ca15310146b1d5d6e3febaa	Nocardioides	Nocardioides	Nocardioidaceae	Nocardioides	Nocardioidaceae	Nocardioides	Nocardioides	294
184dc9a3f0de06fe18b0896b1668f5ed	Desulfomonile	CAJBEZ01	Desulfomonile	Desulfomonile	Desulfomonile tiedjei DSM 6799	Desulfomonile	Bacteria	294
35121c6b919bf20cb636ddb78df0c9a7	Legionella	Legionellaceae	Gammaproteobacteria		Legionellaceae	Legionella	Legionella	293
d40ec6a0a7628cbc474f7a0de6c0587f		Gammaproteobacteria	Burkholderiales	Bacteria	Betaproteobacteria	Proteobacteria	MND1	293
52ae73382703d63ef19d1ea38f0bf409	Burkholderiaceae	Burkholderiaceae	Gammaproteobacteria	Burkholderiaceae	Burkholderiaceae	Burkholderia	Bacteria	292
f8214e776a4d6ab5e502db304386fd4e			Peptococcus	Peptococcus	Peptococcus	Bacteria	Peptococcus	291
27059e9bba57750821b01e5602262924	Winkia	Winkia	Actinobacteria	Actinomyces	Winkia neuii	Winkia	Actinomyces	290
073acb0c5b4a4035c378f97ce817e68b		UBA5158			Gammaproteobacteria	Bacteria	Bacteria	290
8117a35039aa6d129b83afe6966cf06e		Gammaproteobacteria	Gammaproteobacteria	Proteobacteria	Gammaproteobacteria	Gammaproteobacteria	Coxiella	290
905428cfc7db434a2c8f5db04de61a93			Aquicella	Legionellales	Aquicella	Gammaproteobacteria	Bacteria	286
9e74b0e04733aaa8001576c4aba5bb21	Flavobacterium	Flavobacterium	Flavobacterium	Flavobacterium	Flavobacterium	Flavobacterium	Flavobacterium	285
9414a68402cd3322bba58e8d97212608			Aquicella	Aquicella	Aquicella	Aquicella	Aquicella	280
3116326d7eed82ee2e8a8348b4235f05	Gammaproteobacteria	Gammaproteobacteria	Gammaproteobacteria	Bacteria	Legionellaceae	Gammaproteobacteria	Legionella	279
cb220a46aab314ad0913014ead270f25					Acidobacteriaceae	Bacteria	Candidatus Curtissbacteria	277
fa1980637fb06d7b3d74a7c329b2c52a					Acholeplasma	Bacteria	Candidatus Kuenenbacteria	274
01d4b6911d831a55b64e5e2ead78f9d9	Bacteria	Gammaproteobacteria	Aquicella	Gammaproteobacteria	Aquicella siphonis	Aquicella	Aquicella	270
807d0f2be9b2e995e35f688da00f7435			SAR324 clade(Marine group B)		Alphaproteobacteria	Bacteria	Bacteria	265
9f9b40030195076d79456cbd7cdb5dd4					Bacteria	Bacteria	Candidatus Woesebacteria	265
a3fa1ac2ae3b7bc43e5b5afd10e9d098					Gammaproteobacteria	Bacteria	Bacteria	263
492c9d99645d6866290affabd62e6c23	Pseudomonas	Proteobacteria	Gammaproteobacteria	Pseudomonas	Proteobacteria	Pseudomonas	Pseudomonas	260
96d167510f93d15412c0c47d780dce9f			Candidatus Ovatusbacter		Gammaproteobacteria	Gammaproteobacteria	Bacteria	255
6e843cff9226acf85b34daace24afea8					Neisseriaceae	Betaproteobacteria	Neisseriaceae	255
0dcc608e3cb3960615c27b8b50383830	Gp6	Gammaproteobacteria	Bacteria		Vicinamibacteraceae	Gp6	Bacteria	254
7533719da88076f15a5bc466b4e5848c			SM2D12		Alphaproteobacteria	Bacteria	SM2D12	253
f597e42663008a8957298b0f817c3312			Candidatus Collierbacteria		Bacteria	Bacteria	Candidatus Collierbacteria	253
5f8f074246190c030a89579dc2bdb543			Chlamydiales		Parachlamydiales	Chlamydiales	Simkaniaceae	252
49fe91b6c67bbae363570ad17b4302e4			Candidatus Collierbacteria		Terrabacteria group	Bacteria	Candidatus Collierbacteria	248
f98e2db71fb4ebfaf487c947948c5137	Arenimonas	Dendronalium	Xanthomonadaceae	Arenimonas	Xanthomonadaceae	Arenimonas	Arenimonas	248
7ed49d0f7eb76251e9994720da633617					Thermonema lapsum	Bacteria	Candidatus Woesebacteria	242
f8a124307a6172498cc9425b0dbec887			Bacteria		Gammaproteobacteria	Bacteria	Bacteria	241
e7d3ed1e17bf6cf21a2586d88885cc5b	Geothrix	Geothrix	Geothrix	Geothrix	Geothrix fermentans	Geothrix	Geothrix	240
85918d10574cbd3efcde3c057a66110d		Gammaproteobacteria	Ellin6067	Betaproteobacteria	Nitrosomonadales	Betaproteobacteria	Bacteria	239
42ecc7a2aa5edb1141c17ded456b2e92	Chthonomonas/Armatimonadetes_gp3	CAJBBX01			Terrabacteria group	Chthonomonas/Armatimonadetes_gp3	Chthonomonadales	239
995e1e6a4ab33380e70e9591a378828f	Burkholderia	Burkholderiaceae	Burkholderiales	Burkholderia	Burkholderiaceae	Burkholderia	Bacteria	236
253b25e7737f3476f485f36b0b304646			Candidatus Ovatusbacter		Gammaproteobacteria	Bacteria	Candidatus Ovatusbacter	234
4868c31df7d7ea631682eb1c3a2f2dee	Neisseria	Neisseria	Neisseria	Neisseria	Neisseriaceae	Neisseria	Neisseria	234
52054b996d7c85a8de3908de44110932	Burkholderiaceae	Burkholderiaceae	Gammaproteobacteria	Burkholderia	Burkholderiaceae	Burkholderia	Bacteria	233
02633aee4f8704c177130053b2dccb2f			Babeliales		Bacteria	Bacteria	Babeliales	232
5204c1f60c09e0d77566d0d66b014c9f	Gp6	Bacteria	Bacteria		Vicinamibacteraceae	Gp6	Bacteria	229
34cc2bac1f4fba91c165664f161aa674			Gammaproteobacteria		Coxiella	Gammaproteobacteria	Bacteria	228
cfcaaa428fe9e3906c4a74f3fbae0c93					Micrococcales	Bacteria	Microgenomatia	227
b7c651851ee84c2bd7b08418ab968930	Gp4	PSRF01	RB41		Pyrinomonadaceae	Gp4	Bacteria	226
da2524147fbc5b83dfd9e28aa3ec6321		UBA10133	Candidatus Collierbacteria		Bacteria	Bacteria	Candidatus Collierbacteria	226
fe21a04869b76d16b9f2be6d364c3ee0	Comamonadaceae	Burkholderiaceae	Comamonadaceae	Comamonadaceae	Burkholderiales	Comamonadaceae	Bacteria	226
49ab1096bda6f2a8de6b431ab9f33edd			Gammaproteobacteria		Aquicella siphonis	Gammaproteobacteria	Aquicella	222
59419590f71e5069d43a526860b73e8d					Proteobacteria	Bacteria	bacteriap25	220
939a9031d02e3c56880d620adeee7c41		UBA10151	Candidatus Daviesbacteria		Limisphaera ngatamarikiensis	Bacteria	Bacteria	217
82633af77c46b2936a14444c358fc22e	Bradyrhizobiaceae	Xanthobacteraceae	Pseudolabrys	Pseudolabrys	Hyphomicrobiales	Bradyrhizobiaceae	Bacteria	214
d6be1d7fc8ed34ad3a2fa02c2030ae45			Candidatus Collierbacteria		Actinomycetia	Unclassified	Bacteria	211
c7bf832d4861b929c4dc8ca00d19673e			Bacteria		Proteobacteria	Proteobacteria	Bacteria	211
7c1b3e91704e0f3adddf556b1d17c054		UBA5158	Bacteria		Gammaproteobacteria	Bacteria	Bacteria	209
2e5dc3a5d8c89f402796f201ec8a372e	Nakamurella	Nakamurella	Nakamurella	Nakamurella	Actinomycetia	Nakamurella	Nakamurella	205
ad05f31d4d1ca31aa57657d3703f8d03		Gammaproteobacteria	Aquicella	Aquicella	Aquicella siphonis	Aquicella	Aquicella	205
84f4b07ab6789039f04c6e6747ae2cc2			Gammaproteobacteria		Gammaproteobacteria	Gammaproteobacteria	Coxiella	203
f172c92e0fcb72f68792d7078360f5d5	Desulfobulbaceae	Desulfocapsaceae	Desulfocapsaceae	Desulfobulbaceae	Desulfobacterales	Desulfobulbaceae	Bacteria	203
8ab283dd524bc4f3a3be638827bcd5b6					Bacteria	Bacteria	Bacteria	200
24ea4d00e83cc0f64023577551cdc46b			Gammaproteobacteria	Bacteria	Gammaproteobacteria	Bacteria	Diplorickettsiaceae	200
830f465ee7c00f02b7744580dc062670			Sulfurifustis	Acidiferrobacter	Gammaproteobacteria	Bacteria	Bacteria	198
67cfbe69ef7a3edfbc45cb57c0e8b1af	Peptacetobacter	Peptacetobacter	Clostridia	Clostridium	Peptacetobacter	Peptacetobacter	Bacteria	198
2de86b4282942186dcfef4da9fe2c2ec					Gammaproteobacteria	Bacteria	Saccharimonadales	197
1d9c1d2b5bc8c710bf393855a243f237			Candidatus Curtissbacteria		Acidobacteriaceae	Bacteria	Candidatus Curtissbacteria	194
704a840ad3133b6082abfbd567d411d1			Bacteria		Gammaproteobacteria	Bacteria	Diplorickettsiaceae	193
d0b47a15971e5dc5a1af32572d875cfd		Bacteria	Gammaproteobacteria	Bacteria	Gammaproteobacteria	Bacteria	Candidatus Berkiella	192
5615dcf40bfd118322316b88bbca5f37	Legionella	Gammaproteobacteria	Legionella	Legionella	Legionellaceae	Legionella	Bacteria	191
ef97c2e37f6397d37458557b10caa5bf					Ktedonospora formicarum	Bacteria	SBR1031	187
9fa164922773d8e3174bffca168cc71b	Chthonomonas/Armatimonadetes_gp3				Firmicutes	Chthonomonas/Armatimonadetes_gp3	Chthonomonadales	186
3ae8bef02321a9d1aa66cf9c9b3ca28b			Bacteria		Legionellaceae	Bacteria	Legionella	182
14af2a0665e1dbc03ba93955623c7b53			Bacteria		Firmicutes	Bacteria	CG2-30-50-142	181
d17ab38f70e42ecc367d51cd4e254d9e	Acinetobacter	Acinetobacter	Acinetobacter	Acinetobacter	Proteobacteria	Acinetobacter	Acinetobacter	180
c86bb62db1d3ce689874d5c0031d326c					Neisseriaceae	Betaproteobacteria	Bacteria	180
c688c06024e797f4ed0d4731d750b7c1			0319-6G20		Gammaproteobacteria	Bacteria	0319-6G20	180
b3f8319e5cc9111a7dbe847988cfd0bb			Candidatus Woesebacteria		Oculatella	Microgenomates_genera_incertae_sedis	Candidatus Woesebacteria	177
5e819152e233bde3a36ac138153d6bb3					Proteobacteria	Bacteria	Bacteria	177
9eebe079829a9a4176978ebf37664f32					Proteobacteria	Bacteria	Bacteria	176
8548c76e24d76988cf35af0e6dd9f7f7		UBA1364	Candidatus Pacebacteria		Hippea jasoniae	Unclassified	Candidatus Pacebacteria	175
b35094d612a38bfd193909b0cefe8813			Candidatus Ovatusbacter		Gammaproteobacteria	Proteobacteria	Candidatus Ovatusbacter	174
a57dac6eaa17f98e8a99035005ab7f0c		Ilumatobacteraceae	CL500-29 marine group		Ilumatobacteraceae	Bacteria	Bacteria	174
6f541cf0df8847e8fba50a2b930fba7c			Candidatus Collierbacteria		Actinomycetia	Unclassified	Bacteria	172
a303454bd8f94c328d75508128c0cb0b			Candidatus Shapirobacteria		Mycoplasmataceae	Bacteria	Candidatus Shapirobacteria	170
55aa58be2f5d6f18f1cd46b233cd1c1d					Puniceicoccaceae	Bacteria	Verruc-01	170
0e52eaf6392b94df850b13dd92205d6e					Weissella	Bacteria	Candidatus Pacebacteria	167
4b5a94daac088f56d6660f61ae203ee5			Bacteria		Gammaproteobacteria	Bacteria	Coxiella	166
219edb2aac3f6c41f13ca3a3f0e3a927			Bacteria	Bacteria	Gammaproteobacteria	Gammaproteobacteria	Gammaproteobacteria	165
d5384beceaff41e12f75f9650168fb75		UBA927	Candidatus Gottesmanbacteria		Eubacteriales	Bacteria	Bacteria	164
6d02c8d217be11e993649fa6a5360550	Lachnospiraceae	Blautia_A	Clostridia	Blautia	Eubacteriales	Lachnospiraceae	Bacteria	164
8c1fe87abb0ad89193fdfa582e815ad4	Winkia	Winkia	Actinobacteria	Actinomyces	Winkia neuii	Winkia	Bacteria	160
e9b1f4232f107cc247f9a46f4b684f23					Oculatella	Bacteria	Bacteria	158
892236f0fb73a443ccf921e3ed9e90a3	Caulobacteraceae	Caulobacteraceae	Caulobacteraceae	Caulobacteraceae	Caulobacteraceae	Caulobacter	Bacteria	158
fd9fd103e7f56d7d1c0574d019734c84					Burkholderiales	Unclassified	Bacteria	151
69b232a40d66fbcd11aa17131c7d66b2					Bacteria	Bacteria	Berkelbacteria	151
5d6382697afe19c821fec4e3b3f44d98	Flavobacterium	Bacteria	Flavobacterium	Flavobacterium	Flavobacterium	Flavobacterium	Flavobacterium	149
71483f45fe12b49dc3f327ee2e72026d		Chlamydiales	Chlamydiales		Parachlamydiales	Chlamydiales	Simkaniaceae	149
709f8fbd1969e7353c250a2c92ee9f1b	Rhizobiales	Xanthobacteraceae	Rhizobiales	Rhizobiales	Proteobacteria	Rhizobiales	Xanthobacteraceae	148
c6bc5afc86e6ba523e96e3ad587b3b20					Proteobacteria	Bacteria	Bacteria	147
1c5ec3adcfc4623bef2e481dd7fef168	Betaproteobacteria	Burkholderiales	MND1	Betaproteobacteria	Betaproteobacteria	Betaproteobacteria	MND1	145
f0875429eeb30b0907ffca5071528c0f			BSV26		Bacteria	Bacteria	Bacteria	145
1e52cc8d637d1b3ee658027a323342cb		UBA927	Candidatus Gottesmanbacteria		Clostridium	Bacteria	Candidatus Gottesmanbacteria	143
d5897349a95e6985bcb5670f64fd159b					Peptostreptococcaceae	Bacteria	Candidatus Pacebacteria	143
87acd31eae32366fc98aca997415856d	Alphaproteobacteria	Rhizomicrobium	Rhizomicrobium		Micropepsaceae	Micropepsaceae	Rhizomicrobium	140
7bc34251ff65e3f1acd168b593a10f45	Aquicella	DSM-16500	Aquicella	Aquicella	Aquicella siphonis	Aquicella	Aquicella	138
452345781eb0f04179c995f6f841d890	Burkholderiaceae	Bacteria	Gammaproteobacteria	Burkholderiaceae	Burkholderiaceae	Burkholderia	Bacteria	138
fed9c71238d9eb214d6b62bdc39bb6d3			Aquicella		Aquicella	Aquicella	Bacteria	137
6508197d60fb4640d49d1c7543f21df5		Fen-1298	Bacteria		Ignavibacterium album JCM 16511	Bacteria	BSV26	137
3bad255066f853922a55835464bdd463					Anaerohalosphaera lusitana	Bacteria	SG8-4	137
3f757febd9d017b74fc9a24a3ce2ba68		UBA5158			Gammaproteobacteria	Bacteria	Diplorickettsiaceae	135
58f955fc380a8d6f692dfe5ad41afcd9	Caulobacteraceae	Caulobacteraceae	Caulobacteraceae	Caulobacter	Caulobacteraceae	Caulobacter	Caulobacteraceae	135
63e894e949dc7c721886e95d6771b327			Bacteria		Aquicella siphonis	Aquicella	Aquicella	135
a083fff87bf5c78fc8bdea97dd1136b8		Proteobacteria	Reyranella		Hyphomicrobiales	Reyranella	Reyranella	132
4e0f26e1f558abea2bc067cfd6c88e05	Burkholderia	Bacteria	Gammaproteobacteria	Burkholderiaceae	Burkholderiaceae	Burkholderiaceae	Bacteria	131
c5b3095da52e4300173a8f02bb2d600b			Spirochaeta 2	Spirochaeta	Spirochaeta aurantia subsp. aurantia	Bacteria	Bacteria	129
fe8dc4141e6aee4e139e8783b7428e7e					Glutamicibacter	Bacteria	Bacteria	125
1b16a6c2227ce727b4a146f236f13415			Gammaproteobacteria		Legionellaceae	Bacteria	Legionella	121
2719a4e8e5f310dfa37da8ee13a76f6e					Gammaproteobacteria	Bacteria	Diplorickettsiaceae	119
7adf9052f4a3392707dbf833533966ad		UBA4720			Gemmatimonadaceae	Bacteria	Gemmatimonadaceae	119
eedd4467ee3be0cf7372dda67c2739b7		SXKJ01		Planctomyces	Planctomycetaceae	Planctomycetaceae	Bacteria	119
2c9475f8722c0e9ff87d5bd1923ff684			Bacteria		Gammaproteobacteria	Gammaproteobacteria	Diplorickettsiaceae	118
0077f5f59ddb829c2b040b3732065f78					Actinomycetia	Unclassified	Candidatus Kerfeldbacteria	116
a1924a8286430d50367f19661da12ca7					Aquicella siphonis	Bacteria	Aquicella	116
dfe23e0b6a55736bc0591c38ca8cace5					Bacteria	Bacteria	Bacteria	114
5b970ea716276855f0e13759c1617ef0			Acidobacteriota		Bacteria	Gp7	Subgroup 7	113
ce38f1c43f4c6f53ccb5e7a7cf77c24a						Unclassified	Archaea	113
ad533ada9318fbfe2eaa3eeb955d2b02			Bacteria			Bacteria	Candidatus Shapirobacteria	111
6b67829a0c06c2bb3b8c0857d54097d7		Burkholderiales	TRA3-20	Bacteria	Betaproteobacteria	Proteobacteria	Bacteria	110
b146786430413e4dc74150d863bd990d			Bacteria		Gammaproteobacteria	Gammaproteobacteria	Coxiella	109
6dab88b408abf6ddf14af63cf1cb7b5f		Bacteria	CL500-3		Phycisphaeraceae	Bacteria	Bacteria	108
92a0f67a81b428f43e0d27b01ed96986	Betaproteobacteria	Burkholderiaceae	Oxalobacteraceae	Betaproteobacteria	Betaproteobacteria	Betaproteobacteria	Bacteria	105
0bada1d172536d5011b76024fc539b98					Bacteria	Bacteria	Bacteria	104
4420bf6a5bc0ae469c4bb46b8b9819d1					Gammaproteobacteria	Bacteria	Bacteria	102
a5e2b103629a537fb88552544a3051ee			Aquicella	Aquicella	Aquicella siphonis	Aquicella	Bacteria	102
06dc46011a7e4cb825d48004b0368f14		Rhizomicrobium	Alphaproteobacteria		Micropepsaceae	Alphaproteobacteria	Micropepsaceae	101
8215b28583dbf0cff912c5459c7c782e			Aquicella	Bacteria	Aquicella siphonis	Aquicella	Bacteria	101
381775056496ca6cfa8890306d5805ec			Aquicella	Bacteria	Aquicella siphonis	Gammaproteobacteria	Aquicella	100
8da6660d8452a7f60272243901074b44	Gp16	CSP1-4	KD4-96		Firmicutes	Gp16	KD4-96	100
09c74fb72b0c7f339e35548b6fefc081	Pseudomonas	Gammaproteobacteria	Pseudomonadaceae	Pseudomonadales	Pseudomonas	Pseudomonas	Pseudomonas	98
072614a5827c4fe44f13adb5a5ba63c3		XYB1-FULL-47-11	Candidatus Gottesmanbacteria		Eubacteriales	Bacteria	Candidatus Gottesmanbacteria	98
3503c4ecaf9ea27ca3aeced228bff4b2						Unclassified	Candidatus Woesebacteria	96
eaeb3d63ef6f37c604dea25797b7beac			BD72BR169		Gammaproteobacteria	Bacteria	BD72BR169	96
bb2223eb1bdad3d5c5b37090994d579a			Gammaproteobacteria		Gammaproteobacteria	Gammaproteobacteria	Bacteria	95
e3a83711339d7ed19699786495447ec8		Gammaproteobacteria	Aquicella	Gammaproteobacteria	Aquicella siphonis	Aquicella	Bacteria	93
bec39c2a58bde9ccb62e6f68bc3632fc					Turneriella parva DSM 21527	Bacteria	Berkelbacteria	93
75a61442ac257166c272d4176767946b					Bacteria	Bacteria	LD1-PA32	93
b52161545cf9a8a6427688222b295a12		P2-11E	P2-11E		Bacteria	Bacteria	P2-11E	92
3dde4b3f1b22c56a217c53a076382a2c					Proteobacteria	Bacteria	Bacteria	90
383787eacbe63cd3e830de5d491d0d63	Streptococcus	Bacteria	Streptococcus	Streptococcus	Streptococcus	Streptococcaceae	Bacteria	90
8c6943c928d6f03f8d3a388cedc488c8	Bradyrhizobiaceae	Xanthobacteraceae	Xanthobacteraceae	Bradyrhizobiaceae	Bradyrhizobiaceae	Bradyrhizobiaceae	Bacteria	90
2f4a325e889407885092943571378926					Deltaproteobacteria	Bacteria	Bacteria	89
7c3ad4ddc54356297d33cd6283dde151			Bacteria		Deltaproteobacteria	Bacteria	Bacteria	89
b73a3ec4af043a6fb5e0a458c17c115d					Aggregatilinea lenta	Chloroflexi	Bacteria	89
e691cd738879d516e5e57ba2b5b71dc1	Legionella	Legionellaceae	Legionella	Legionella	Legionella	Legionella	Legionella	88
18dbd6ac3992c81a491e43535df509fd			Candidatus Shapirobacteria			Unclassified	Candidatus Shapirobacteria	86
4ad847d2d41ffd1bb9d7aa09c732924f			Candidatus Curtissbacteria		Bacteria	Bacteria	Candidatus Curtissbacteria	86
32ad48bf4a27d2d761c9137f81825482					Peptostreptococcus	Unclassified	Candidatus Pacebacteria	85
4bd81f8377de998cf6306302b73d133d	Gp6		Bacteria		Vicinamibacteraceae	Gp6	Vicinamibacterales	84
195152d345c6c4082c4c7f90a87e676d			Aquicella	Aquicella	Aquicella siphonis	Aquicella	Aquicella	83
51bde13c1dbd24d48e12b70facac6eac			Candidatus Omnitrophus			Bacteria	Candidatus Omnitrophus	83
480e0619c31a234e9b70daa166eaa996	Burkholderia	Burkholderiaceae	Burkholderiales	Burkholderia	Burkholderiaceae	Burkholderia	Bacteria	82
12a2a4c79d9fde12e34794bcf4e57123					Aquicella siphonis	Proteobacteria	Aquicella	80
e84463cc1f34643ee5c08969f1991737	Burkholderiaceae	Burkholderiaceae	Burkholderiales	Burkholderiaceae	Burkholderiaceae	Burkholderiaceae	Bacteria	80
e0ac731c2c49a447b9fa0dbe3a435e7b		DSM-16500	Aquicella	Aquicella	Aquicella siphonis	Aquicella	Bacteria	79
982f32c75cd65e1d908959f1f871f507			SJA-28		Bacteria	Bacteria	SJA-28	78
78e26b6333356b98bccc7631a0c42c6a	Rhizobiales	Xanthobacteraceae	Xanthobacteraceae	Rhizobiales	Hyphomicrobiales	Rhizobiales	Xanthobacteraceae	78
de4336ccc13d5dc96baaf3caeab49b88	Burkholderiaceae	Bacteria	Burkholderiales	Burkholderiaceae	Burkholderiaceae	Burkholderia	Bacteria	76
1136b7c1631f4539e95f377ac2471e7e			JG30-KF-CM66		Terrabacteria group	Bacteria	JG30-KF-CM66	76
30df7b2904d0ef3cfecbbd8bfe6bc59f		MFAQ01	Candidatus Collierbacteria		Bacteria	Unclassified	Candidatus Collierbacteria	75
373ef8438d8ce99777e2953e1adb4ed5	Burkholderiaceae	Bacteria	Burkholderiales	Burkholderiaceae	Burkholderiaceae	Burkholderia	Bacteria	75
cb5dda6b650adcad5244c1b523fa7f21		2023-02-07	Ellin6067	Betaproteobacteria	Betaproteobacteria	Betaproteobacteria	Bacteria	74
12c34fd64643a7f96e25dc6d70f37860					Armatimonas rosea	Bacteria	Armatimonadales	74
6c4dcf4ccb6bb76f3405e62a82dece12			Gammaproteobacteria		Proteobacteria	Gammaproteobacteria	Candidatus Berkiella	73
0e982785614f27cfbc04161e6fba5d60			Bacteria		Gammaproteobacteria	Bacteria	Bacteria	73
eb230cd1832211e8447f7973578ad6e0					Peptostreptococcaceae	Unclassified	Candidatus Pacebacteria	72
c3037755125eaba414b0b90f8b2e592f		DSM-16500	Aquicella	Aquicella	Aquicella siphonis	Aquicella	Aquicella	72
af36b8968017103ce21a5ccf07d75e09		JACRHV01			Actinomycetia	Bacteria	Candidatus Pacebacteria	72
5713760af90b52721a2481f325f28709					Bacteria	Bacteria	bacteriap25	71
b0455780bd239ed0b33fb9fc411f5ef5					Terrabacteria group	Bacteria	CPR2	71
c7251451519454bedf7fdc5259f8c8cc	Microbacteriaceae	Microbacteriaceae	Microbacteriaceae	Microbacteriaceae	Microbacteriaceae	Microbacteriaceae	Microbacterium	70
ca762380d56d2249b5e46586d5934407					Bacteria	Bacteria	Candidatus Uhrbacteria	70
3d9ab29ada63a1e6b585a9eca1ab0090					Bifidobacterium	Bacteria	Candidatus Amesbacteria	68
7dce2a55e9957b9b1040b01f7c39eee7	Burkholderia	Burkholderiales	Burkholderiaceae	Burkholderiaceae	Burkholderiaceae	Burkholderiaceae	Bacteria	66
f13177db5c97ae9dbb6c23a3241be36f	Nocardioides	Nocardioides	Nocardioidaceae	Nocardioidaceae	Nocardioidaceae	Nocardioides	Bacteria	66
2977fdcb383cfcbf03e3fd9b2b1a2da1	Rhizobiales	Xanthobacteraceae	Xanthobacteraceae	Rhizobiales	Hyphomicrobiales	Rhizobiales	Xanthobacteraceae	65
6831d26e30646cd9e455e3fce6da1d74			Candidatus Woesebacteria		Nodosilinea	Bacteria	Candidatus Woesebacteria	64
3d2aa28dfc15bf4aefd832172eacc2bb		JABDDK01	Bacteria		Alphaproteobacteria	Bacteria	Holosporaceae	64
35ad257fd30519e0b699b21939183b51					Bacteria	Bacteria	Candidatus Woesebacteria	62
1ba96956c3f75dc789f5cafe56d5631f					Gammaproteobacteria	Bacteria	Diplorickettsiaceae	62
f3b4fe7b6f7eef185197a09bd79a62d2	Legionella	Legionellaceae	Legionella	Legionella	Legionellaceae	Legionella	Legionella	62
304f4c4594d0482098aaa31e8a42c97c					Cyanobacteria	Bacteria	Candidatus Woesebacteria	61
6bf0182283dc1494c407464b7ccefd2e		2-01-FULL-50-23	Microgenomatia			Unclassified	Candidatus Collierbacteria	60
2c72cf18f8f0cb7aa1a7e93fa3115f13			Candidatus Collierbacteria		Actinomycetia	Unclassified	Candidatus Collierbacteria	58
020535dd88790adbe9df269dfb9ff8a6					Gammaproteobacteria	Bacteria	Bacteria	57
fdd9adad094810c2682fcea40a097e68					Deltaproteobacteria	Bacteria	Bacteria	57
b6344312f937d3b95c3bec474bb8e711	Desulfobulbaceae	Desulfocapsaceae	Desulfocapsaceae	Proteobacteria	Desulfobacterales	Desulfobulbaceae	Desulfocapsaceae	57
ea26a856092630c9d3850cb25d84549a	Burkholderia	Bacteria	Burkholderiales	Burkholderia	Burkholderiaceae	Burkholderia	Bacteria	57
b8aff333e1b6b206b6c9260cc1efbfc1			Candidatus Woykebacteria		Lyticum flagellatum	Bacteria	Candidatus Woykebacteria	57
7ab9a8e3624415bb0eb4f48c1cf85dc2	Clostridiales	Blautia_A	Clostridia	Clostridiales	Eubacteriales	Lachnospiraceae	Bacteria	54
7e0224e54c6e0bcd129f2ca994a279e1	Burkholderia	Burkholderiaceae	Gammaproteobacteria	Burkholderiaceae	Burkholderiaceae	Burkholderia	Bacteria	53
a0e72b6ea4eb726e6d9bf09128c2a9d8		UBA1364	Candidatus Pacebacteria		Hippea jasoniae	Unclassified	Bacteria	52
5192af6045f5cfbdc09c963aa60e4587	Burkholderia	Burkholderiaceae	Gammaproteobacteria	Burkholderiaceae	Burkholderiaceae	Burkholderia	Bacteria	51
7e3bc6d8ec4b965c16fb45db6c8bf929	Legionella	Legionellaceae	Legionella	Legionella	Legionellaceae	Legionella	Legionella	49
37a57e2b7cb73144e3e43a8107e3821d		Gammaproteobacteria	Aquicella	Gammaproteobacteria	Aquicella siphonis	Aquicella	Aquicella	48
4888905151d87b45c37d8bfbc7c7baaa		Gammaproteobacteria	Xanthomonadales	Xanthomonadaceae	Bacteria	Xanthomonadales	Bacteria	46
750f8d31b51efdc4763dcc6085a5c04b					Terrabacteria group	Unclassified	Candidatus Woesebacteria	45
80e0ac29f225e9cab5a01c26e953f458		C7867-001	Candidatus Kaiserbacteria		Eubacteriales	Parcubacteria_genera_incertae_sedis	Candidatus Kaiserbacteria	44
11eb7e934049af8aa4a37bf7d9d84022		UBA920			Pleurocapsales	Bacteria	Parcubacteria	44
c2afa15407f3f961a3f57c397dc545e8					Pirellulales	Bacteria	Candidatus Gottesmanbacteria	44
cc6e0c72037717e875e105f882d2ef1a			Bacteria		Gammaproteobacteria	Bacteria	Diplorickettsiaceae	44
2c5102e3a3ec5a3902783d38efeabc64					Bacteria	Bacteria	CPR2	43
5f92ec0b039c9127715e033a44803b16	Pseudomonas	Proteobacteria	Pseudomonas	Pseudomonas	Pseudomonadaceae	Pseudomonas	Pseudomonas	43
4c6ff062dfb582b7e955e390fc685eee	Burkholderia	Burkholderiaceae	Burkholderiaceae	Burkholderiaceae	Burkholderiaceae	Burkholderia	Bacteria	43
5395a06a362d9759e8bb6d23519f8505					Glutamicibacter	Bacteria	Candidatus Woesebacteria	41
71b0e08df5c727ebbb880abc5ece13cd	Terrimonas	JJ008	Chitinophagaceae	Chitinophagaceae	Chitinophagaceae	Terrimonas	Bacteria	41
c4c758127e584fea3efb2ec0e336a720		UBA6902			Desulfococcus oleovorans Hxd3	Bacteria	Bacteria	41
bc053b5b272e16dcd2c3b33c1107f400					Lactobacillales	Bacteria	Candidatus Collierbacteria	40
28d24246c3d56a7a900263433e57242e			Bacteria		Bacteria	Bacteria	P9X2b3D02	39
dc77962203ce57f57429be64274767bc	Bradyrhizobiaceae	Xanthobacteraceae	Pseudolabrys	Pseudolabrys	Hyphomicrobiales	Bradyrhizobiaceae	Bacteria	38
85720c3d8296b60c1c075c51cff12f6d	Sphingomonas	Sphingomonas	Sphingomonas	Sphingomonas	Sphingomonadaceae	Sphingomonas	Sphingomonas	37
02f2b6437a50dce8cddebcb7a5f7f2bb		BMAH01	Aquicella	Aquicella	Aquicella siphonis	Aquicella	Aquicella	37
065ed1b9c5806c1e4b18f6550a7a248b		UBA10151	Candidatus Daviesbacteria		Limisphaera ngatamarikiensis	Bacteria	Candidatus Daviesbacteria	37
5f7caf258fba15f1bcbb87c09597d4c8					Anatilimnocola aggregata	Bacteria	Candidatus Amesbacteria	36
94374a4b3d813d91cef39f855c2daefe					Gammaproteobacteria	Bacteria	Candidatus Ovatusbacter	35
913a822d837b2dafe019afe8758cc197	Ligilactobacillus	Bacteria	Lactobacillaceae	Lactobacillus	Lactobacillaceae	Lactobacillaceae	Ligilactobacillus	33
3673e61d6aecc61be17ae4290c43cc7d		UBA2277	Candidatus Collierbacteria		Caldimicrobium rimae	Bacteria	Candidatus Collierbacteria	33
e413bace1fd759aba7e4b9156677d22d		GWB1-37-8	Candidatus Levybacteria		Terrabacteria group	Bacteria	Candidatus Levybacteria	32
702a83fd081fb33ab7d59c1e1f0159ff			Candidatus Gottesmanbacteria		Thermobaculum terrenum ATCC BAA-798	Bacteria	Candidatus Gottesmanbacteria	32
dd9cb7c4ee726176547fd7538e523e36	Bacteria	Bacteria			Terrabacteria group	Armatimonadetes_gp5	Fimbriimonadales	31
d01ed71209da5076bbfd614237111675		UBA1364	Candidatus Pacebacteria		Bacteria	Unclassified	Candidatus Pacebacteria	30
d57448447d1b4707df0f5ead29d35b13		UBA12405	Candidatus Shapirobacteria			Unclassified	Candidatus Shapirobacteria	30
e3b40493e31199da8901b202c90332ce					Bacteria	Bacteria	Pirellulaceae	28
660b3df38a389a3d590001e51dc2e165		UBA10151	Candidatus Daviesbacteria		Limisphaera ngatamarikiensis	Bacteria	Candidatus Daviesbacteria	28
ff2d38fa3159bd1685a76cf1f498892b		UBA2206	Parcubacteria		Paucilactobacillus vaccinostercus	Bacteria	Candidatus Moranbacteria	28
ba6d3e41074ade8699c856eff2280489		Bacteria			Aquiflexum	Bacteria	Cyclobacteriaceae	28
b5739fbac4794d87b2489707cfe86406			Gammaproteobacteria		Gammaproteobacteria	Gammaproteobacteria	IheB2-23	28
95d2d8b30cc5dd4bbdea4e4ba10e3024		UBA927	Candidatus Gottesmanbacteria		Eubacteriales	Bacteria	Bacteria	27
31d9fe796636b057890529bcea909662	Hymenobacter	Hymenobacter	Hymenobacter	Hymenobacter	Hymenobacteraceae	Hymenobacter	Hymenobacter	27
04405d55b819a4be979bfc030cb3e02e			Edaphobaculum		Chitinophagaceae	Bacteria	Edaphobaculum	27
cc5c40de4933fa8660e7204334030904	Sphingomonas	Sphingomicrobium	Sphingomonas	Sphingomonas	Sphingomonas	Sphingomonas	Sphingomonas	26
8c9c04e50558cff02390c423dff84c8b					Bacteria	Bacteria	Vicinamibacterales	26
02a5882cc3f69d7d70527661984d881e	Bradyrhizobiaceae	Xanthobacteraceae	Xanthobacteraceae	Bradyrhizobiaceae	Proteobacteria	Bradyrhizobiaceae	Afipia	25
2147cba66bfc0d381ac7791ac1689063	Burkholderiales	Burkholderiales	Burkholderiales	Betaproteobacteria	Betaproteobacteria	Burkholderiales	Comamonadaceae	23
7967afb55261734ac5906effcdb2d54a	Gp17	Bacteria	Subgroup 17		Vicinamibacteraceae	Gp17	Subgroup 17	23
5fcce7aa38cd77aeb1f19074d74a3f44		DSM-16500	Aquicella	Aquicella	Aquicella siphonis	Aquicella	Bacteria	23
fb1bff61050b143046f2c957418b7338			Candidatus Moranbacteria		Bacteria	Bacteria	Candidatus Moranbacteria	22
b4e569dd5d641db9f10928a59525ba95			Candidatus Collierbacteria		Terrabacteria group	Bacteria	Candidatus Collierbacteria	22
03f9f6ad6c507b595ce4d2e00976a224			Saccharimonadales		Bacteria	Bacteria	LWQ8	22
130dc04b4e6304a01fe070bf0f4fbd60					Terrabacteria group	Bacteria	Berkelbacteria	22
9d98e172a68dc17f3c3afbfcd94bc3d3	Gp17		Subgroup 17		Vicinamibacteraceae	Gp17	Bacteria	22
f49e239c390b1e8cd131d66e0735589d		UBA10151	Candidatus Daviesbacteria		Limisphaera ngatamarikiensis	Bacteria	Bacteria	21
23187d2ca5d4fa0f542ac411688e8e96		DSM-16500	Aquicella	Aquicella	Aquicella siphonis	Aquicella	Aquicella	21
c5306a5fe814cb38f2369e553b94786b					Gammaproteobacteria	Bacteria	Legionella	21
1afcc0c804ccfe3cb148127dbdbb21f4	Flavobacterium	Bacteria	Flavobacterium	Flavobacterium	Flavobacterium	Bacteria	Flavobacterium	21
ac26296949665c115dfab4552651497c			Bacteria		Bacteria	Bacteria	Bacteria	20
e6026428d970f6c44acfda254e515893					Eubacteriales	Bacteria	Candidatus Gottesmanbacteria	20
b93fd9b25d64b20619a7adf0cc137557		Bacteria	Ellin6067	Bacteria	Betaproteobacteria	Betaproteobacteria	Ellin6067	20
2e927bd4fc9a1919399ff6bbc1fe4fc1		UBA12158	Candidatus Shapirobacteria		Terrabacteria group	Bacteria	Candidatus Shapirobacteria	20
9fdff7fef5bb09f42b87bb9a9f819ca6	Gp6				Vicinamibacteraceae	Bacteria	Vicinamibacterales	19
4f46eb318cee3ea3d689c3d13abab53f					Bacteria	Bacteria	Gemmatimonadaceae	19
83a813a233b648cc0460876edd8c38be					Thermobaculum terrenum ATCC BAA-798	Bacteria	Candidatus Gottesmanbacteria	18
a022a202464ad7a33e2aa4bc275e68b4		UBA927	Candidatus Gottesmanbacteria		Thermobaculum terrenum ATCC BAA-798	Bacteria	Candidatus Gottesmanbacteria	18
267f5d7a76d4db5e785171ace467ce73		Bacteria	Gammaproteobacteria	Bacteria	Rhodanobacteraceae	Proteobacteria	Mizugakiibacter	18
d64b9b96fff2d1a8334e219e83751906		Bacteria	Gammaproteobacteria	Proteobacteria	Proteobacteria	Proteobacteria	Sedimenticola	17
9b740c42080830c23ecb8ca4731fd425	Flavobacterium	Bacteria	Flavobacteriaceae	Flavobacterium	Flavobacterium	Bacteria	Flavobacterium	17
fe790e6ca0fe3b43aecedaa454e03c30					Isachenkonia alkalipeptolytica	Saccharibacteria_genera_incertae_sedis	Saccharimonadales	17
b2f56d4f316c556247506f9c5c848abf		UBA9655	Bacteria		Alphaproteobacteria	Bacteria	Holosporaceae	16
b692c9695ed7a9abdb34a92bd49c2936	Microbacteriaceae	Microbacteriaceae	Micrococcales	Actinomycetales	Micrococcales	Micrococcales	Mycetocola	16
bc3b7b50d4390daf4ea70909887ba88c			cvE6		Simkania negevensis	Bacteria	cvE6	16
8d58d5741d94192534822c2dc01c3c86			Proteobacteria	Proteobacteria	Alphaproteobacteria	Proteobacteria	Hyphomicrobium	16
16fbee1effe23a2c061598dd0c187f66					Stenomitos	Bacteria	Candidatus Pacebacteria	15
58dc64a8724c1e2c09126ec29e1d260b					Terrabacteria group	Bacteria	GWA2-38-13b	15
0719cc7b75b73f0b048c80a0ee924712					Lactobacillales	Bacteria	Chthonomonadales	14
47c720536e6e770176924915c1555736		UBA927	Candidatus Gottesmanbacteria		Thermobaculum terrenum ATCC BAA-798	Bacteria	Candidatus Gottesmanbacteria	14
963992f7997b40606a7ed11ddeafe767					Proteobacteria	Proteobacteria	Bacteria	13
066a13a489d52cd2c6a3a1d1dd202ada					Bacteria	Bacteria	Parcubacteria	13
6f6998043fc238eb1755f2c29b99e4c7					Bacteria	Bacteria	Ga0074140	13
7adfb4ff3394ca1f3153b8e33253d9c5	Streptococcus	Bacteria	Streptococcus	Streptococcus	Streptococcus	Firmicutes	Streptococcus	13
e215686241cc5f80327c8be8949e2a0f			Anaerolineae	Bacteria	Anaerolineaceae	Anaerolineaceae	Anaerolineaceae	13
199a3756f9e18ec0d6a1b81b058cd44c		Bacteria			Bacteria	Bacteria	Saccharimonadales	12
776e885d70087f2907186f5e41560cbf			Bacteria		Gammaproteobacteria	Bacteria	Diplorickettsiaceae	12
bee39540751d6d27d80bdd62b9790334					Bacteroidetes	Bacteria	AKYH767	12
6b38cdbd18ccddc0e9d19eec18bad007			Bacteria		Vicinamibacteraceae	Acidobacteria	Subgroup 17	12
f98b363bd2bef7012b865e2cf5eacca4		Bacteria	Firmicutes	Firmicutes	Turicibacter	Turicibacter	Turicibacter	11
a627c76070d4823aeb6dcb8aa3968b3c			Bacteria		Proteobacteria	Proteobacteria	Unknown Family	11
4a0009befa683f54aa51a976b61dde78			Bacteria		Alphaproteobacteria	Alphaproteobacteria	Alphaproteobacteria	11
b465d2370448d7ea55bc3aa5f80120cd			Subgroup 7		Bacteria	Bacteria	Subgroup 7	11
7ab9cd35da9a06b1f6d55f2084c21161			Gammaproteobacteria	Proteobacteria	Pseudomonas	Gammaproteobacteria	Pseudomonas	11
847bdf4dacff8d21f0faee8dfcdc1f05		Bacteria	Bacteria		Pyrinomonadaceae	Bacteria	RB41	11
74154cee9d31f8fdaa8e87e2d855468f		OLB14	Anaerolineaceae		Anaerolineaceae	Anaerolineaceae	Anaerolineaceae	10
88b1e6117f6d6170d6d69c4db6bc1b94					Simkania negevensis	Bacteria	Simkaniaceae	10
b3eea1791bd9063ddb51ebcad99b8baf		UBA927	Candidatus Gottesmanbacteria		Clostridium	Bacteria	Bacteria	10
2f906536745c1e5bfe589938991875d8			Bacteria	Bacteria	Hyphomicrobiales	Bacteria	Rhodoplanes	10
5489e54ce17519c7118292e9db364236			Bacteria		Gammaproteobacteria	Bacteria	Diplorickettsiaceae	10
32c959781d478dfd439b5886c0cafc91					Terrabacteria group	Bacteria	Candidatus Collierbacteria	10
6354e3b5a0076f33e2a30c286a160bf0					Tindallia	Bacteria	Candidatus Collierbacteria	10
3d2189a8a57b81e03361ab6f901138e9			Ellin6067		Bacteria	Bacteria	Ellin6067	9
3f77c3477ed8206086a279c918d71460					Parachlamydiales	Bacteria	Simkaniaceae	8
30abea4562820b0d0fb668a31a03ab71			Bacteria	Bacteria	Burkholderiales	Bacteria	Rhodoferax	8
325cc1bb5a88d26f7dfb2d10d7968205			P9X2b3D02		Bacteria	Bacteria	P9X2b3D02	8
541107eb6104e7fcade88e098384782d			Bacteria		Proteobacteria	Bacteria	Subgroup 17	8
4d789b7b02e4e42a24492038697f1053			Bacteria		Gammaproteobacteria	Gammaproteobacteria	Coxiella	8
c78c8dc10df3e666427e632bcc4f4f23			Bacteria		Proteobacteria	Bacteria	Subgroup 17	8
00a1a20f922a8fc92afa7f09923ba4d6					Terrabacteria group	Bacteria	A4b	8
7fb89174645fc16bb4049db7f7744258						Unclassified	Mitochondria	8
58576b4784f87c5ce140f0ade0f5c32a					Bacteria	Bacteria	Candidatus Daviesbacteria	8
0b59bb5268c291eb9b159703bbabd5c9	Bacteria	Bacteria	Bacteria	Acinetobacter	Proteobacteria	Bacteria	Acinetobacter	8
25bfc0a2430283f72fe2c4384555cfad		UBA5150	LWQ8		Bacteria	Bacteria	LWQ8	8
dee93441b29b96a4d5e13da13e4ed24a			Gammaproteobacteria	Proteobacteria	Betaproteobacteria	Proteobacteria	Pseudomonas	7
cb81cc96b69d6e01b39140fa3b6d676f					Bacteria	Bacteria	Verruc-01	7
72843d2358206f4a1c4f5038360e1cc3					Bacteria	Bacteria	Candidatus Gottesmanbacteria	7
191a247948c744d6d78f5042ab4cb85d					Bacteria	Bacteria	Fimbriimonadaceae	7
37c74f58f752bc0de12d369f8a9e623b		Bacteria	Bacteria		Betaproteobacteria	Proteobacteria	Hydrogenophilaceae	7
8bf70c9aeb8de6346ee1525e33b12c25					Burkholderiaceae	Bacteria	Gemmataceae	7
dc14cdda48e31e49a5e5c7e2b9bf557b			Bacteria		Gammaproteobacteria	Bacteria	JTB23	7
e587e9f2a700fb0e405c484a5383f559	Gp6	Bacteria	Bacteria		Vicinamibacteraceae	Bacteria	Vicinamibacterales	7
8dc1c42c10280e853014fe45743e0a0a		JABFSX01			Terrabacteria group	Unclassified	Gracilibacteria	6
db6776991c0596bf6dfe557801d8cc7a					Terrabacteria group	Unclassified	Candidatus Pacebacteria	6
2213223a8df8bd095a797d4b13f4197e			Actinobacteriota		Streptomycetaceae	Bacteria	MB-A2-108	6
d736553a23a4499525a7ff61453e5070		Bacteria	Gammaproteobacteria		Proteobacteria	Proteobacteria	Ellin6067	6
d2ce0ade914654249ad4b33325575a22		Bacteria	Bacteria	Bacteria	Firmicutes	Bacteria	Turicibacter	6
4284ae155a9147ce656eb7faa05ab019					Eubacteriales	Bacteria	Candidatus Curtissbacteria	6
3c22c3a50d8f06ae88c4b6392b1a553f					Proteobacteria	Bacteria	SM2D12	6
87e5e73224f9aa2bcb277f616ab5ee32					Gammaproteobacteria	Bacteria	Diplorickettsiaceae	6
aadceb83c69f7c9c8b0e45b716ed5b45					Bacteria	Bacteria	Gemmataceae	6
87037f1010295be7d3697f63c223f13b	Allobaculum	Bacteria	Firmicutes	Bacteria	Allobaculum stercoricanis DSM 13633	Allobaculum	Allobaculum	6
0377be02f1c07eca271d795a6aca9c94			Bacteria		Gammaproteobacteria	Bacteria	Methyloglobulus	5
8fc1b5cab3203d8792d8e826567cb1aa					Pirellulaceae	Bacteria	Blastopirellula	5
1be94726322683552f062cc96ad4fce9			Bacteria	Bacteria	Proteobacteria	Bacteria	Moraxellaceae	5
5e8f480fb8f97a6ac38c064a8f804a1d			JG30-KF-CM66		Bacteria	Bacteria	JG30-KF-CM66	5
5d63672dbd8feccd67b2e8b5ee1b49c9			Bacteria		Gammaproteobacteria	Bacteria	Candidatus Ovatusbacter	5
3874cadc14df78b05a2dc2d5193b9100		Bacteria	Candidatus Pacebacteria		Gammaproteobacteria	Bacteria	Candidatus Pacebacteria	5
eca0c8747a080cfaf509a3dc00b8eef9					Burkholderiaceae	Bacteria	Diplorickettsiaceae	5
030735dbe3932a0912fc6c1b2d9690c5		GWC2-37-73			Bacteria	Bacteria	Candidatus Moranbacteria	5
f073746bfe205d18f351cd27ac9707da	Flavobacterium	Bacteria			Flavobacterium	Bacteria	Flavobacterium	5
95e77fbffb227cf8164b886934a7f743	Romboutsia	Peptostreptococcaceae	Peptostreptococcaceae	Faecalibacterium	Eubacteriales	Romboutsia	Romboutsia	5
c6535f2911b6de072ee0a41098e864e1					Thermostilla marina	Bacteria	Pirellulaceae	4
e6dd5fb00f07246bb84f458141b1027d			Gammaproteobacteria	Bacteria	Proteobacteria	Proteobacteria	Cavicella	4
a63c1483042791334b4501f45beff3e7		Bacteria	Bacteria		Burkholderiaceae	Bacteria	Subgroup 7	4
59fd0e930933c0aeac0c5fc464ba511a		Bacteria			Bacteria	Saccharibacteria_genera_incertae_sedis	Saccharimonadales	4
e4355f5e753a768a6e112200796b94ec		Babeliales	Babeliales		Bacteria	Bacteria	Vermiphilaceae	4
0ec5eeef6d1a845be3d09c45b2bdc6c8	Bacteria	Bacteria	Gammaproteobacteria	Bacteria	Proteobacteria	Proteobacteria	Pseudomonas	4
d11b6a60137eb61a756aa2c41b91fc20	Chitinophagaceae	Bacteria	Ferruginibacter	Ferruginibacter	Chitinophagaceae	Chitinophagaceae	Ferruginibacter	4
373742cb652c17f055c624db3c3d4146					Pseudomonas	Gammaproteobacteria	Pseudomonas	4
aed2d1a21d1d72577fcb4e7545c3bd97			Bacteria	Bacteria	Sphingomonadaceae	Bacteria	Sphingomonas	4
ab093f80f29fe7bf8dbfd7d93e1cea0a			Burkholderiales		Proteobacteria	Bacteria	TRA3-20	4
243eac7f4c4a17b40922aea29a2e5244					Bacteria	Bacteria	CPR2	4
7969b3cfcbc3f6940799682b40b1cccb					Alphaproteobacteria	Bacteria	Alphaproteobacteria	4
edbaa9712edac0f598fa6fcd9432545a					Deltaproteobacteria	Bacteria	Bacteria	4
a6adc7931ab84071c2849b8450bcea23			Bacteria		Cystobacterineae	Bacteria	P3OB-42	4
9574175bcc48434a385e259dcfff1803			Bacteria		Eubacteriales	Ruminococcaceae	Subdoligranulum	4
0aa652bdaad919fd00fe518c4592c4a4			Bacteria		Proteobacteria	Bacteria	Pseudomonas	4
8305ffe1482f6f6b7de039fa8fff4a94			Bacteria		Terrabacteria group	Bacteria	Blautia	4
7c66b5de8d0965435d508d8b5066c7da			Bacteria		Betaproteobacteria	Bacteria	Candidatus Gottesmanbacteria	4
9f8b11791a7335b5b59d839e9d966b0f			Gemmatimonadaceae		Gemmatimonadaceae	Gemmatimonadaceae	Gemmatimonadaceae	4
37af07b5a44741ebaf2af1051e3cc6bf			Burkholderiales		Betaproteobacteria	Proteobacteria	TRA3-20	4
964772aa61f1ae0e8b41657ebe8795bc					Gammaproteobacteria	Bacteria	Diplorickettsiaceae	4
d39e5531d522038e9cb2d4a86c544061					Proteobacteria	Proteobacteria	Desulfocapsa	4
c9510d11b73b1050cfd5f405c9d22bb8					Bacteria	Bacteria	Candidatus Daviesbacteria	4
aaf72c2efe285db18abae77e25658d15		Bacteria			Bifidobacteriaceae	Bacteria	Bifidobacterium	3
5c93287f95ca309be7cfb0884a44b0e4		Bacteria	Rhizobiales	Alphaproteobacteria	Hyphomicrobiales	Rhizobiales	Pseudolabrys	3
75e2ff19442198ef4027072d26b81b25	Nitrospira	Nitrospiraceae	Nitrospira	Nitrospira	Nitrospira	Nitrospira	Nitrospira	3
485be72ea7f21ea1048cc0f3bc0ccaf7					Gammaproteobacteria	Bacteria	Pseudomonas	3
bf8c2d79edb803702c90f74b62d05220	Collinsella	Bacteria	Collinsella	Collinsella	Coriobacteriaceae	Coriobacteriaceae	Collinsella	3
ec4d24b3cf74be269e51d25c1b25fa56	Bacteria		Bacteria	Bacteria	Veillonellaceae	Bacteria	Dialister	3
f7c83c408abaf4b2f8eb1715d5aca35a	Alphaproteobacteria	Bacteria	Alphaproteobacteria		Sphingomonadaceae	Sphingomonadaceae	Sphingomonas	3
e17ff1537ed709fd0bf6c9354eb93283	Betaproteobacteria	Proteobacteria	Comamonadaceae	Burkholderiales	Betaproteobacteria	Burkholderiales	Curvibacter	3
d9c922cb4b17b8c67e1d95823d67e19b					Aquicella	Bacteria	Aquicella	3
79e8e590350b5b93cadff3618d847433	Chitinophagaceae	Bacteroidia	Chitinophagaceae	Chitinophagaceae	Chitinophagaceae	Chitinophagaceae	Terrimonas	3
b7599c258d45301fef0548956b32fbba	Proteobacteria	Proteobacteria	Proteobacteria	Proteobacteria	Betaproteobacteria	Proteobacteria	TRA3-20	3
2e049b6dd52641cc7e53530e5522b9dd					Alphaproteobacteria	Bacteria	Holosporaceae	3
c29d21ad3a42ee08a980d19a8b8b81c9					Terrabacteria group	Bacteria	Armatimonadales	3
8f5af4eb96fe46d91c6761a93a3e9e1d					Cyanobacteria	Unclassified	Stenotrophomonas	3
f8e89b2942768ec4ded5a2a1d890f52c					Proteobacteria	Bacteria	Hirschia	3
e6a47a93fde7f58c43689932cbc47456					Proteobacteria	Bacteria	AqS1	3
ee3c2c26316716a47ad9fbdbb6aebe54			Bacteria	Bacteria	Bifidobacterium	Bacteria	Bifidobacterium	3
50aa0add0786e87bd1050b75682faa6c					Cytophagales	Bacteria	Candidatus Daviesbacteria	3
6951ef047668a589fb8f6b280c8c20f2					Rhodospirillales	Bacteria	Subgroup 17	3
ece731a08dcb098a6472dbe265274231					Corynebacterium kroppenstedtii	Bacteria	Corynebacterium	3
5696985aef3604ac214f9bc06325e328					Legionellaceae	Bacteria	RBG-13-54-9	3
f8f4c7e0c07f48c243a964301d6472be			Bacteria		Bacteria	Bacteria	Vicinamibacteraceae	3
bb665c836a3e3cfc64a0cbbfd84daa51					Gammaproteobacteria	Bacteria	Coxiella	3
ae610957d2c711d4ef2ba33e98cb3e03					Bacteria	Bacteria	Subgroup 17	3
e2a486528e8cea16694cc227ab823afe					Legionellaceae	Bacteria	Legionella	3
4ce5906e6bec724db47ce945cea11320			Bacteria		Bacteria	Bacteria	Subgroup 7	3
54a408dee14c62ff610fd2e3a06e66fa					Aquicella siphonis	Bacteria	Aquicella	3
b2f5f2cda388d612cd462417f9c3bfd3			Bacteria		Lachnospiraceae	Bacteria	Blautia	3
ac358d342fb8f9e1ac3cd3a8537bc74e			Bacteria	Bacteria	Gammaproteobacteria	Gammaproteobacteria	Motiliproteus	3
187df8a795f1cc304b28ae486b53c99d			Bacteria		Parachlamydiales	Bacteria	Simkaniaceae	3
a1e3a9c2feda4d1f965363c379f8d079			Bacteria		Gammaproteobacteria	Bacteria	Diplorickettsiaceae	3
7c4d9546ce91f263397395f53661541b			IheB2-23		Methylococcaceae	Bacteria	IheB2-23	3
0b94f608e66d1e10b922aabbd3c6eb86			Bacteria	Bacteria	Bacillales	Bacteria	Staphylococcus	3
54317fb78c550fc5a4cee5e8dfa5fd3f			JG30-KF-CM66		Bacteria	Bacteria	JG30-KF-CM66	3
f7d01f521749848d938eae2e086a873c			Bacteria	Bacteria	Lactobacillaceae	Bacteria	Latilactobacillus	3
680d0bc803a8712a951d6f098db45f49					Gammaproteobacteria	Bacteria	Candidatus Woesebacteria	3
164f721fd644de0378238dca1281ee54			Bacteria		Proteobacteria	Bacteria	Chloroplast	3
c16035a5b84d948c7f946387205c7829			Ellin517		Bacteria	Bacteria	Ellin517	3
674dd29da8e5103435b13cc3a5fa96e0					Staphylococcaceae	Bacteria	Enhydrobacter	2
194c4737c6bea18a56be3731c29b8245					Bacteria	Bacteria	Chthonomonadales	2
ff0938c5de73286551825340129c7400					Bacteria	Bacteria	Fimbriimonadaceae	2
2511aae4c7694cec05fde7c713d4039a					Bacteria	Bacteria	Acinetobacter	2
80c088233ac88ede74038cba4e134c95			Bacteria		Betaproteobacteria	Bacteria	Rhodoferax	2
e2b14834d0a19872e1ce5389a2bfe8ea			Pirellula	Pirellula	Planctomycetia	Planctomycetacia	Pirellula	2
41a4a862632e26ba977394177ee204f8					Bacteria	Bacteria	BSV26	2
bf2a1ca93b2ae7e42143a94f4fcfee9b					Bacteria	Bacteria	Diplorickettsiaceae	2
c436a578bf320d2419c36d791602b2c5			Gammaproteobacteria		Gammaproteobacteria	Bacteria	Coxiella	2
a4d11f02c847ce1f8c873ac7b211734d			LWQ8		Acholeplasma	Bacteria	LWQ8	2
e8c873f40e6f1e561ad0f1d086c34be7			Bacteria		Bacteria	Bacteria	SB-5	2
249f1afc7360edd9dc417a9cd092c02d					Betaproteobacteria	Bacteria	MND1	2
38eee646ca43835926ff0a501b4e3dd7			Bacteria	Bacteria	Hyphomicrobiales	Bacteria	Clostridium sensu stricto 12	2
269e8f4d545e32667a5a9d2c10fda1e6			Bacteria		Xanthomonadales	Bacteria	Arenimonas	2
f8d2cb236fdd47bf42d476b3d1dc7352					Aquicella siphonis	Bacteria	Aquicella	2
1d99089cb34742bb33f7abbe408b425f					Xanthomonadales	Bacteria	Acidobacteriaceae (Subgroup 1)	2
1c32395f75dfb45f103ec73aaaa7560b					Proteobacteria	Bacteria	Thauera	2
b9e15042b9ff2a0e911e1ace4ab84bd3					Pirellulales	Bacteria	Gemmatimonadaceae	2
7784ce95184af3ae6d49e17ba4620da9		Bacteria			Bacteria	Bacteria	Peptococcaceae	2
98b43683c1fe961cd68e6f95d2468f1d		Bacteria		Bacteria	Corynebacterium kroppenstedtii	Bacteria	Corynebacterium	2
55e2e84895bc018c522c8ce3390a8b79	Geobacteraceae	Bacteria	Desulfuromonadia	Geobacter	Desulfuromonadales	Geobacteraceae	Geobacter	2
265eacc9598da57dadbf45d392c8d9f5	Streptococcus	Bacteria	Streptococcus	Streptococcus	Streptococcus	Streptococcus	Streptococcus	2
9e27ba73549adfe2faf862176a5a224f					Caulobacteraceae	Bacteria	Caulobacter	2
a93d0623474422e2ab914499c89de4d5					Hyphomicrobiales	Bacteria	Pseudolabrys	2
b16c74517fcb398b54f6e2e58bd83209					Proteobacteria	Bacteria	Xanthobacteraceae	2
