# Supplementary material for: Antimony resistant bacteria isolated from Budúcnosť adit (Pezinok-Kolársky vrch deposit) in western Slovakia
Source: Heliyon. 2024 Oct 31;10(22):e39853. doi: 10.1016/j.heliyon.2024.e39853 (PMC11599972; doi:10.1016/j.heliyon.2024.e39853)
Supplement: Multimedia component 2 [file mmc2.xlsx]

## Sheet: OTU_Counts
otu name	Taxonomy	Percent Homology	evalue	bitscore	O78A
Zotu1	eu024179.1 burkholderia ubonensis str. cip 107078 ;k__bacteria;p__proteobacteria;c__betaproteobacteria;o__burkholderiales;f__burkholderiaceae;g__burkholderia;s__burkholderia ubonensis;superkingdom__bacteria	100	1.19435e-126	457.539	7484
Zotu12	cp001614.2 teredinibacter turnerae str. t7901 ;k__bacteria;p__proteobacteria;c__gammaproteobacteria;o__cellvibrionales;f__cellvibrionaceae;g__teredinibacter;s__teredinibacter turnerae;superkingdom__bacteria	89.7638	9.82119e-90	334.91	2007
Zotu85	legionella adelaidensis ;k__bacteria;p__proteobacteria;c__gammaproteobacteria;o__legionellales;f__legionellaceae;g__legionella;s__legionella adelaidensis;superkingdom__bacteria	92.0949	1.66165e-99	367.37	680
Zotu71	af002671.1 desulfobacca acetoxidans ;k__bacteria;p__proteobacteria;c__deltaproteobacteria;o__syntrophobacterales;f__syntrophaceae;g__desulfobacca;s__desulfobacca acetoxidans;superkingdom__bacteria;subphylum__delta/epsilon subdivisions	86.9565	1.36517e-81	307.859	555
Zotu62	aj717376.1 staphylococcus pasteuri cv5 ;k__bacteria;p__firmicutes;c__bacilli;o__bacillales;f__staphylococcaceae;g__staphylococcus;s__staphylococcus pasteuri;superkingdom__bacteria	100	1.19435e-126	457.539	477
Zotu55	proteinimicrobium ihbtica ;k__bacteria;p__proteobacteria;c__betaproteobacteria;o__betaproteobacteria;f__betaproteobacteria;g__proteinimicrobium;s__proteinimicrobium ihbtica;superkingdom__bacteria	91.9355	8.60754e-97	358.353	446
Zotu168	af123264.1 thauera chlorobenzoica str. 3cb_1 ;k__bacteria;p__proteobacteria;c__betaproteobacteria;o__rhodocyclales;f__zoogloeaceae;g__thauera;s__thauera chlorobenzoica; superkingdom__bacteria;	92.0949	1.66165e-99	367.37	293
Zotu34	terrimonas lutea ;k__bacteria;p__bacteroidetes;c__chitinophagia;o__chitinophagales;f__chitinophagaceae;g__terrimonas;s__terrimonas lutea; superkingdom__bacteria;	98.8142	2.63074e-122	443.112	266
Zotu165	aquicella siphonis ;k__bacteria;p__proteobacteria;c__gammaproteobacteria;o__legionellales;f__coxiellaceae;g__aquicella;s__aquicella siphonis;superkingdom__bacteria	91.3043	8.60754e-97	358.353	241
Zotu213	methylomonas methanica mc09 ;k__bacteria;p__proteobacteria;c__gammaproteobacteria;o__methylococcales;f__methylococcaceae;g__methylomonas;s__methylomonas methanica;superkingdom__bacteria	91.6996	7.0655e-98	361.96	238
Zotu116	fj167349.1 lactococcus lactis str. t12 ;k__bacteria;p__firmicutes;c__bacilli;o__lactobacillales;f__streptococcaceae;g__lactococcus;s__lactococcus lactis;superkingdom__bacteria	100	1.19435e-126	457.539	217
Zotu45	gq046041.1 topographical and temporal human skin microbiome skin volar forearm clone nbw993b10c1 ;k__bacteria;p__actinobacteria;c__actinomycetia;o__corynebacteriales;f__corynebacteriaceae;g__corynebacterium;s__corynebacterium kroppenstedtii;superkingdom__bacteria;	100	3.4373e-127	459.342	207
Zotu46	ilumatobacter fluminis ;k__bacteria;p__actinobacteria;c__acidimicrobiia;o__acidimicrobiales;f__ilumatobacteraceae;g__ilumatobacter;s__ilumatobacter fluminis; superkingdom__bacteria;	93.7008	1.78214e-105	387.207	187
Zotu65	fj387585.1 burkholderia andropogonis str. 6370 ;k__bacteria;p__proteobacteria;c__betaproteobacteria;o__burkholderiales;f__burkholderiaceae;g__burkholderia;s__burkholderia andropogonis;superkingdom__bacteria	95.6522	1.89426e-111	407.044	173
Zotu112	frigoribacterium faeni ;k__bacteria;p__actinobacteria;c__actinomycetia;o__micrococcales;f__microbacteriaceae;g__frigoribacterium;s__frigoribacterium faeni;superkingdom__bacteria;	100	1.19435e-126	457.539	168
Zotu69	gq032279.1 topographical and temporal human skin microbiome skin volar forearm clone nbw904f03c1 ;k__bacteria;p__proteobacteria;c__gammaproteobacteria;o__pseudomonadales;f__moraxellaceae;g__acinetobacter;s__acinetobacter lwoffii;superkingdom__bacteria	100	1.19435e-126	457.539	165
Zotu613	aquicella siphonis ;k__bacteria;p__proteobacteria;c__gammaproteobacteria;o__legionellales;f__coxiellaceae;g__aquicella;s__aquicella siphonis;superkingdom__bacteria	92.0949	1.66165e-99	367.37	158
Zotu482	aj576247.1 pseudomonas syringae lz4w ;k__bacteria;p__proteobacteria;c__gammaproteobacteria;o__pseudomonadales;f__pseudomonadaceae;g__pseudomonas;s__pseudomonas syringae;superkingdom__bacteria;species group pseudomonas syringae group	100	1.19435e-126	457.539	148
Zotu200	ab245343.1 sphingopyxis ginsengisoli str. gsoil 250 ;k__bacteria;p__proteobacteria;c__alphaproteobacteria;o__sphingomonadales;f__sphingomonadaceae;g__sphingopyxis;s__sphingopyxis ginsengisoli;superkingdom__bacteria	95.2569	2.30768e-110	403.438	141
Zotu575	nc_008390.1 burkholderia cepacia str. ammd ;k__bacteria;p__proteobacteria;c__betaproteobacteria;o__burkholderiales;f__burkholderiaceae;g__burkholderia;s__burkholderia cepacia;superkingdom__bacteria;species group burkholderia cepacia complex	98.8142	2.63074e-122	444.013	139
Zotu298	sulfuricella denitrificans skb26 ;k__bacteria;p__proteobacteria;c__betaproteobacteria;o__nitrosomonadales;f__sulfuricellaceae;g__sulfuricella;s__sulfuricella denitrificans;superkingdom__bacteria;	100	1.19435e-126	457.539	138
Zotu373	legionella adelaidensis ;k__bacteria;p__proteobacteria;c__gammaproteobacteria;o__legionellales;f__legionellaceae;g__legionella;s__legionella adelaidensis;superkingdom__bacteria	91.6996	7.0655e-98	361.96	133
Zotu4	af435948.2 rhodoferax ferrireducens str. t118 ;k__bacteria;p__proteobacteria;c__betaproteobacteria;o__burkholderiales;f__comamonadaceae;g__rhodoferax;s__rhodoferax ferrireducens;superkingdom__bacteria	100	1.19435e-126	457.539	125
Zotu101	marinobacterium coralli ;k__bacteria;p__proteobacteria;c__gammaproteobacteria;o__oceanospirillales;f__oceanospirillaceae;g__marinobacterium;s__marinobacterium coralli; superkingdom__bacteria;	90.1186	1.89594e-92	343.926	123
Zotu190	eu768718.1 pervasive effects antibiotic on human gut microbiota deep sequencing fecal clone c5_740 ;k__bacteria;p__actinobacteria;c__actinomycetia;o__bifidobacteriales;f__bifidobacteriaceae;g__bifidobacterium;s__bifidobacterium adolescentis;superkingdom__bacteria;	100	1.19435e-126	457.539	120
Zotu714	aquicella siphonis ;k__bacteria;p__proteobacteria;c__gammaproteobacteria;o__legionellales;f__coxiellaceae;g__aquicella;s__aquicella siphonis;superkingdom__bacteria	91.3043	8.60754e-97	358.353	119
Zotu56	gq079934.1 topographical and temporal human skin microbiome skin volar forearm clone nbw1183c04c1 ;k__bacteria;p__actinobacteria;c__actinomycetia;o__corynebacteriales;f__corynebacteriaceae;g__corynebacterium;s__corynebacterium kroppenstedtii;superkingdom__bacteria;	99.6063	4.18748e-126	455.735	116
Zotu564	gemmatimonas aurantiaca ;k__bacteria;p__gemmatimonadetes;c__gemmatimonadetes;o__gemmatimonadales;f__gemmatimonadaceae;g__gemmatimonas;s__gemmatimonas aurantiaca;superkingdom__bacteria	86.9565	1.36517e-81	308.761	114
Zotu68	ay281086.1 streptococcus sanguinis str. atcc 49296 ;k__bacteria;p__firmicutes;c__bacilli;o__lactobacillales;f__streptococcaceae;g__streptococcus;s__streptococcus sanguinis;superkingdom__bacteria	100	4.14993e-126	455.735	112
Zotu493	af123264.1 thauera chlorobenzoica str. 3cb_1 ;k__bacteria;p__proteobacteria;c__betaproteobacteria;o__rhodocyclales;f__zoogloeaceae;g__thauera;s__thauera chlorobenzoica; superkingdom__bacteria;	92.8854	3.20773e-102	376.387	101
Zotu696	acidiferrobacter thiooxydans ;k__bacteria;p__proteobacteria;c__gammaproteobacteria;o__acidiferrobacterales;f__acidiferrobacteraceae;g__acidiferrobacter;s__acidiferrobacter thiooxydans; superkingdom__bacteria;	91.6996	7.0655e-98	362.862	95
Zotu264	skermanella aerolata ;k__bacteria;p__proteobacteria;c__alphaproteobacteria;o__rhodospirillales;f__azospirillaceae;g__skermanella;s__skermanella aerolata;superkingdom__bacteria;	100	1.19435e-126	457.539	94
Zotu593	nc_010117.1 coxiella burnetii str. rsa 331 ;k__bacteria;p__proteobacteria;c__gammaproteobacteria;o__legionellales;f__coxiellaceae;g__coxiella;s__coxiella burnetii;superkingdom__bacteria	93.2806	2.63307e-103	380.895	94
Zotu178	eu776027.1 spotted hyena feces clone hy2_d10 ;k__bacteria;p__firmicutes;c__clostridia;o__eubacteriales;f__peptostreptococcaceae;g__peptoclostridium;s__clostridium hiranonis;superkingdom__bacteria;	100	4.14993e-126	455.735	92
Zotu957	fimbriimonas ginsengisoli gsoil 348 ;k__bacteria;p__armatimonadetes;c__fimbriimonadia;o__fimbriimonadales;f__fimbriimonadaceae;g__fimbriimonas;s__fimbriimonas ginsengisoli;superkingdom__bacteria	87.0079	4.78636e-81	306.957	91
Zotu474	legionella hackeliae ;k__bacteria;p__proteobacteria;c__gammaproteobacteria;o__legionellales;f__legionellaceae;g__legionella;s__legionella hackeliae;superkingdom__bacteria	91.3386	3.66002e-95	352.943	88
Zotu766	z49725.1 legionella gratiana ;k__bacteria;p__proteobacteria;c__gammaproteobacteria;o__legionellales;f__legionellaceae;g__legionella;s__legionella gratiana;superkingdom__bacteria	98.0237	1.36276e-119	434.997	85
Zotu1305	eu157188.1 variation fecal microbiology erhualian pigs after being d forty times vitro feces clone a2 ;k__bacteria;p__firmicutes;c__negativicutes;o__veillonellales;f__veillonellaceae;g__megasphaera;s__megasphaera elsdenii; superkingdom__bacteria;	100	1.44847e-125	453.932	85
Zotu1648	aquicella siphonis ;k__bacteria;p__proteobacteria;c__gammaproteobacteria;o__legionellales;f__coxiellaceae;g__aquicella;s__aquicella siphonis;superkingdom__bacteria	93.2806	2.63307e-103	379.994	85
Zotu241	am157441.1 streptococcus parasanguinis mother v4 ;k__bacteria;p__firmicutes;c__bacilli;o__lactobacillales;f__streptococcaceae;g__streptococcus;s__streptococcus parasanguinis;superkingdom__bacteria	100	4.14993e-126	455.735	83
Zotu1803	aquicella siphonis ;k__bacteria;p__proteobacteria;c__gammaproteobacteria;o__legionellales;f__coxiellaceae;g__aquicella;s__aquicella siphonis;superkingdom__bacteria	93.2806	2.63307e-103	379.994	83
Zotu1293	reyranella massiliensis ;k__bacteria;p__proteobacteria;c__alphaproteobacteria;o__hyphomicrobiales;f__reyranellaceae;g__reyranella;s__reyranella massiliensis;superkingdom__bacteria;	94.0711	5.08301e-106	389.011	78
Zotu1397	aj565434.1 spirochaeta sp. mwh_huw24 ;k__bacteria;p__spirochaetes;c__spirochaetia;o__spirochaetales;f__spirochaetaceae;g__spirochaeta;s__spirochaeta aurantia;superkingdom__bacteria	96.4427	3.65679e-114	416.061	78
Zotu978	fj719070.1 protozoan grazers alter metabolically active aquifer aquifier sediments clone p04_c04 ;k__bacteria;p__proteobacteria;c__betaproteobacteria;o__rhodocyclales;f__rhodocyclaceae;g__rhodocyclus;s__rhodocyclus tenuis;superkingdom__bacteria	92.0949	1.66165e-99	367.37	77
Zotu242	ab200295.1 lab_scale sequencing batch reactor clone utfs_of09_d22_93 ;k__bacteria;p__proteobacteria;c__betaproteobacteria;o__rhodocyclales;f__rhodocyclaceae;g__rhodocyclus;s__rhodocyclus tenuis;superkingdom__bacteria	93.2806	2.63307e-103	379.994	75
Zotu428	amorphus coralli ;k__bacteria;p__proteobacteria;c__alphaproteobacteria;o__hyphomicrobiales;f__amorphaceae;g__amorphus;s__amorphus coralli;superkingdom__bacteria;	96.8379	8.59994e-116	421.471	74
Zotu1403	aj234046.1 actinomyces viscosus str. ccug 33710 ;k__bacteria;p__actinobacteria;c__actinomycetia;o__actinomycetales;f__actinomycetaceae;g__actinomyces;s__actinomyces viscosus;superkingdom__bacteria;	100	1.19435e-126	457.539	74
Zotu43	dq342320.1 rhodobacter capsulatus str. atcc 11166 ;k__bacteria;p__proteobacteria;c__alphaproteobacteria;o__rhodobacterales;f__rhodobacteraceae;g__rhodobacter;s__rhodobacter capsulatus;superkingdom__bacteria	99.2095	6.18691e-124	448.522	73
Zotu83	eu340219.1 on aquatic macrophytes geothermally active area sedge bay yellowstone lake wy aquatic macrophytes geothermally active area clone sc\41 ;k__bacteria;p__proteobacteria;c__gammaproteobacteria;o__thiotrichales;f__thiotrichaceae;g__thiothrix;s__thiothrix fructosivorans;superkingdom__bacteria	89.7233	2.30972e-91	340.32	72
Zotu2195	candidatus allobeggiatoa halophila ;k__bacteria;p__proteobacteria;c__gammaproteobacteria;o__thiotrichales;f__thiotrichaceae;g__candidatus allobeggiato;s__candidatus allobeggiatoa halophila;superkingdom__bacteria	91.3043	8.60754e-97	358.353	71
Zotu676	ay204889.1 lactobacillus sakei carnosus subsp. melibiosus str. ccug 34545 ;k__bacteria;p__firmicutes;c__bacilli;o__lactobacillales;f__lactobacillaceae;g__lactobacillus;s__lactobacillus sakei;superkingdom__bacteria	100	1.19435e-126	457.539	70
Zotu2207	acdq01000020.1 oxalobacter formigenes str. oxcc13 ;k__bacteria;p__proteobacteria;c__betaproteobacteria;o__burkholderiales;f__oxalobacteraceae;g__oxalobacter;s__oxalobacter formigenes;superkingdom__bacteria	97.2332	7.05926e-117	425.98	70
Zotu1195	ignavibacterium album jcm 16511 ;k__bacteria;p__ignavibacteriae;c__ignavibacteria;o__ignavibacteriales;f__ignavibacteriaceae;g__ignavibacterium;s__ignavibacterium album;superkingdom__bacteria;superphylum__bacteroidetes/chlorobi group	84.252	9.82987e-71	271.792	69
Zotu370	am992194.1 micrococcus luteus ts iw 23 ;k__bacteria;p__actinobacteria;c__actinomycetia;o__micrococcales;f__micrococcaceae;g__micrococcus;s__micrococcus luteus;superkingdom__bacteria;	100	1.19435e-126	457.539	68
Zotu1237	sphingomonas soli ;k__bacteria;p__proteobacteria;c__alphaproteobacteria;o__sphingomonadales;f__sphingomonadaceae;g__sphingomonas;s__sphingomonas soli;superkingdom__bacteria	100	1.19435e-126	457.539	68
Zotu1105	nc_010117.1 coxiella burnetii str. rsa 331 ;k__bacteria;p__proteobacteria;c__gammaproteobacteria;o__legionellales;f__coxiellaceae;g__coxiella;s__coxiella burnetii;superkingdom__bacteria	90.1186	1.89594e-92	343.926	67
Zotu1537	af429763.1 streptococcus lutetiensis subsp. coli str. hdp90246 ;k__bacteria;p__firmicutes;c__bacilli;o__lactobacillales;f__streptococcaceae;g__streptococcus;s__streptococcus lutetiensis;superkingdom__bacteria	98.8095	9.14083e-122	441.308	67
Zotu2067	nr_028816.1 turicibacter sanguinis str. mol361 ;k__bacteria;p__firmicutes;c__erysipelotrichia;o__erysipelotrichales;f__turicibacteraceae;g__turicibacter;s__turicibacter sanguinis;superkingdom__bacteria;	100	1.19435e-126	457.539	67
Zotu58	am696713.1 rhodobium orientis str. ja208 ;k__bacteria;p__proteobacteria;c__alphaproteobacteria;o__hyphomicrobiales;f__rhodobiaceae;g__rhodobium;s__rhodobium orientis;superkingdom__bacteria;	96.0474	4.45488e-113	412.454	66
Zotu287	gq045971.1 topographical and temporal human skin microbiome skin volar forearm clone nbw992b09c1 ;k__bacteria;p__proteobacteria;c__gammaproteobacteria;o__pasteurellales;f__pasteurellaceae;g__haemophilus;s__haemophilus parainfluenzae;superkingdom__bacteria	100	1.19435e-126	457.539	66
Zotu512	candidatus nitrotoga arctica ;k__bacteria;p__proteobacteria;c__betaproteobacteria;o__nitrosomonadales;f__gallionellaceae;g__candidatus nitrotoga;s__candidatus nitrotoga arctica; superkingdom__bacteria;	98.419	3.2049e-121	439.505	65
Zotu78	rhizobacter fulvus ;k__bacteria;p__proteobacteria;c__betaproteobacteria;o__burkholderiales;f__burkholderiales;g__rhizobacter;s__rhizobacter fulvus;superkingdom__bacteria	100	1.19435e-126	457.539	64
Zotu363	caulobacter fusiformis ;k__bacteria;p__proteobacteria;c__alphaproteobacteria;o__caulobacterales;f__caulobacteraceae;g__caulobacter;s__caulobacter fusiformis;superkingdom__bacteria	99.2095	6.18691e-124	448.522	64
Zotu495	aquicella siphonis ;k__bacteria;p__proteobacteria;c__gammaproteobacteria;o__legionellales;f__coxiellaceae;g__aquicella;s__aquicella siphonis;superkingdom__bacteria	95.2569	2.30768e-110	403.438	64
Zotu1498	aquicella siphonis ;k__bacteria;p__proteobacteria;c__gammaproteobacteria;o__legionellales;f__coxiellaceae;g__aquicella;s__aquicella siphonis;superkingdom__bacteria	96.0474	4.45488e-113	412.454	64
Zotu429	am284971.1 burkholderia nodosa str. r_25485 ;k__bacteria;p__proteobacteria;c__betaproteobacteria;o__burkholderiales;f__burkholderiaceae;g__burkholderia;s__burkholderia nodosa;superkingdom__bacteria	94.4664	1.19541e-107	394.421	62
Zotu444	gq113833.1 topographical and temporal human skin microbiome skin volar forearm clone nbw636e07c1 ;k__bacteria;p__actinobacteria;c__actinomycetia;o__actinomycetales;f__actinomycetaceae;g__actinomyces;s__actinomyces odontolyticus;superkingdom__bacteria;	100	1.19435e-126	457.539	62
Zotu1750	am180475.1 rhodovulum sp. ber2106 ;k__bacteria;p__proteobacteria;c__alphaproteobacteria;o__rhodobacterales;f__rhodobacteraceae;g__rhodovulum;s__rhodovulum marinum;superkingdom__bacteria	91.6996	7.0655e-98	361.96	62
Zotu589	candidatus planktophila limnetica ;k__bacteria;p__actinobacteria;c__actinomycetia;o__candidatus nanopelagicales;f__candidatus nanopelagicaceae;g__candidatus planktophila;s__candidatus planktophila limnetica;superkingdom__bacteria;	97.6285	1.66018e-118	430.488	61
Zotu2021	proteinimicrobium ihbtica ;k__bacteria;p__proteobacteria;c__betaproteobacteria;o__betaproteobacteria;f__betaproteobacteria;g__proteinimicrobium;s__proteinimicrobium ihbtica;superkingdom__bacteria	95.5645	9.81252e-109	398.027	61
Zotu1418	flavobacterium lindanitolerans ;k__bacteria;p__bacteroidetes;c__flavobacteriia;o__flavobacteriales;f__flavobacteriaceae;g__flavobacterium;s__flavobacterium lindanitolerans;superkingdom__bacteria;superphylum__bacteroidetes/chlorobi group	100	1.19435e-126	457.539	60
Zotu6	asticcacaulis benevestitus ;k__bacteria;p__proteobacteria;c__alphaproteobacteria;o__caulobacterales;f__caulobacteraceae;g__asticcacaulis;s__asticcacaulis benevestitus;superkingdom__bacteria	100	1.19435e-126	457.539	59
Zotu1150	legionella adelaidensis ;k__bacteria;p__proteobacteria;c__gammaproteobacteria;o__legionellales;f__legionellaceae;g__legionella;s__legionella adelaidensis;superkingdom__bacteria	91.3043	8.60754e-97	358.353	59
Zotu1444	chitinophaga arvensicola ;k__bacteria;p__bacteroidetes;c__chitinophagia;o__chitinophagales;f__chitinophagaceae;g__chitinophaga;s__chitinophaga arvensicola; superkingdom__bacteria;	92.8854	6.19238e-105	385.404	59
Zotu1922	eu772956.1 bush dog feces clone bdog3_aad70d03 ;k__bacteria;p__firmicutes;c__clostridia;o__eubacteriales;f__lachnospiraceae;g__blautia;s__blautia producta;superkingdom__bacteria;	99.6047	5.07852e-125	452.129	59
Zotu278	ay833099.1 bacillus simplex ph18 ;k__bacteria;p__firmicutes;c__bacilli;o__bacillales;f__bacillaceae;g__bacillus;s__bacillus simplex;superkingdom__bacteria	100	1.19435e-126	457.539	58
Zotu763	candidatus allobeggiatoa halophila ;k__bacteria;p__proteobacteria;c__gammaproteobacteria;o__thiotrichales;f__thiotrichaceae;g__candidatus allobeggiato;s__candidatus allobeggiatoa halophila;superkingdom__bacteria	90.1186	1.89594e-92	344.828	58
Zotu4447	legionella hackeliae ;k__bacteria;p__proteobacteria;c__gammaproteobacteria;o__legionellales;f__legionellaceae;g__legionella;s__legionella hackeliae;superkingdom__bacteria	90.1186	1.89594e-92	343.926	58
Zotu1215	ay452144.1 rhizobium sp. str. ccbau 33215 ;k__bacteria;p__proteobacteria;c__alphaproteobacteria;o__hyphomicrobiales;f__bradyrhizobiaceae;g__bradyrhizobium;s__bradyrhizobium yuanmingense;superkingdom__bacteria;	95.6693	6.64141e-111	405.241	57
Zotu864	thermanaerothrix daxensis ;k__bacteria;p__chloroflexi;c__anaerolineae;o__anaerolineales;f__anaerolineaceae;g__thermanaerothrix;s__thermanaerothrix daxensis;superkingdom__bacteria	82.2134	2.63772e-65	254.66	56
Zotu1430	y17590.1 thauera mechernichensis str. tl1 ;k__bacteria;p__proteobacteria;c__betaproteobacteria;o__rhodocyclales;f__zoogloeaceae;g__thauera;s__thauera mechernichensis; superkingdom__bacteria;	92.4901	1.36396e-100	370.977	56
Zotu1759	ignavibacterium album jcm 16511 ;k__bacteria;p__ignavibacteriae;c__ignavibacteria;o__ignavibacteriales;f__ignavibacteriaceae;g__ignavibacterium;s__ignavibacterium album;superkingdom__bacteria;superphylum__bacteroidetes/chlorobi group	83.7945	9.82987e-71	271.792	56
Zotu1861	cyanobacterium stanieri pcc 7202 ;k__bacteria;p__cyanobacteria;c__cyanobacteria;o__chroococcales;f__geminocystaceae;g__cyanobacterium;s__cyanobacterium stanieri;superkingdom__bacteria;subclass oscillatoriophycideae;	75.3906	4.49078e-37	159.983	56
Zotu2003	eu467794.1 north american black bear feces clone bb1_b04 ;k__bacteria;p__firmicutes;c__bacilli;o__lactobacillales;f__streptococcaceae;g__streptococcus;s__streptococcus luteciae;superkingdom__bacteria	96.8254	2.98815e-115	419.668	56
Zotu486	fj167349.1 lactococcus lactis str. t12 ;k__bacteria;p__firmicutes;c__bacilli;o__lactobacillales;f__streptococcaceae;g__lactococcus;s__lactococcus lactis;superkingdom__bacteria	99.6047	5.07852e-125	452.129	55
Zotu889	u15795.1 mycoplasma felifaucium str. atcc 43428 ;k__bacteria;p__tenericutes;c__mollicutes;o__mycoplasmatales;f__mycoplasmataceae;g__mycoplasma;s__mycoplasma felifaucium;superkingdom__bacteria	77.8226	2.16709e-47	195.148	55
Zotu1095	af123264.1 thauera chlorobenzoica str. 3cb_1 ;k__bacteria;p__proteobacteria;c__betaproteobacteria;o__rhodocyclales;f__zoogloeaceae;g__thauera;s__thauera chlorobenzoica; superkingdom__bacteria;	93.6759	6.19238e-105	385.404	55
Zotu1592	nr_027598.1 syntrophobacter fumaroxidans mpob str. mpob ;k__bacteria;p__proteobacteria;c__deltaproteobacteria;o__syntrophobacterales;f__syntrophobacteraceae;g__syntrophobacter;s__syntrophobacter fumaroxidans;superkingdom__bacteria;subphylum__delta/epsilon subdivisions	89.3281	9.82119e-90	334.91	55
Zotu2257	aquicella siphonis ;k__bacteria;p__proteobacteria;c__gammaproteobacteria;o__legionellales;f__coxiellaceae;g__aquicella;s__aquicella siphonis;superkingdom__bacteria	95.2569	2.30768e-110	403.438	55
Zotu280	y17590.1 thauera mechernichensis str. tl1 ;k__bacteria;p__proteobacteria;c__betaproteobacteria;o__rhodocyclales;f__zoogloeaceae;g__thauera;s__thauera mechernichensis; superkingdom__bacteria;	92.4901	1.36396e-100	370.977	54
Zotu452	ab001521.1 ornithodoros moubata symbiont ;k__bacteria;p__proteobacteria;c__gammaproteobacteria;o__legionellales;f__coxiellaceae;g__coxiella;s__coxiella burnetii;superkingdom__bacteria	86.166	7.07174e-79	298.842	53
Zotu958	am998823.1 rhodoplanes sp. str. das ;k__bacteria;p__proteobacteria;c__alphaproteobacteria;o__hyphomicrobiales;f__hyphomicrobiaceae;g__rhodoplanes;s__rhodoplanes elegans;superkingdom__bacteria;	98.0237	1.36276e-119	434.997	53
Zotu1708	bellilinea caldifistulae ;k__bacteria;p__chloroflexi;c__anaerolineae;o__anaerolineales;f__anaerolineaceae;g__bellilinea;s__bellilinea caldifistulae;superkingdom__bacteria	84.9206	1.55765e-74	284.415	53
Zotu936	nr_027610.1 hyphomicrobium facile subsp. ureaphilum str. ifam co_582 ;k__bacteria;p__proteobacteria;c__alphaproteobacteria;o__hyphomicrobiales;f__hyphomicrobiaceae;g__hyphomicrobium;s__hyphomicrobium facile;superkingdom__bacteria;	96.8379	8.59994e-116	421.471	52
Zotu1055	arenimonas daechungensis ;k__bacteria;p__proteobacteria;c__gammaproteobacteria;o__xanthomonadales;f__xanthomonadaceae;g__arenimonas;s__arenimonas daechungensis;superkingdom__bacteria	98.419	3.2049e-121	439.505	52
Zotu2963	aquicella siphonis ;k__bacteria;p__proteobacteria;c__gammaproteobacteria;o__legionellales;f__coxiellaceae;g__aquicella;s__aquicella siphonis;superkingdom__bacteria	98.8142	2.63074e-122	443.112	52
Zotu366	eu024179.1 burkholderia ubonensis str. cip 107078 ;k__bacteria;p__proteobacteria;c__betaproteobacteria;o__burkholderiales;f__burkholderiaceae;g__burkholderia;s__burkholderia ubonensis;superkingdom__bacteria	98.419	3.2049e-121	439.505	51
Zotu1820	blautia wexlerae ;k__bacteria;p__firmicutes;c__clostridia;o__eubacteriales;f__lachnospiraceae;g__blautia;s__blautia wexlerae;superkingdom__bacteria;	96.0474	4.45488e-113	412.454	51
Zotu1868	fj682274.1 synecology primary and secondary habitats escherichia coli o157:h7 fecal marc beef cattle feedlot animal #4351 pen 301 ;k__bacteria;p__firmicutes;c__clostridia;o__eubacteriales;f__lachnospiraceae;g__blautia;s__blautia producta;superkingdom__bacteria;	99.6047	5.07852e-125	452.129	51
Zotu426	fj387585.1 burkholderia andropogonis str. 6370 ;k__bacteria;p__proteobacteria;c__betaproteobacteria;o__burkholderiales;f__burkholderiaceae;g__burkholderia;s__burkholderia andropogonis;superkingdom__bacteria	95.6522	1.89426e-111	407.044	50
Zotu23	gq390223.1 oxic_anoxic interface meromictic crater lake lac pavin clone eub62a8 ;k__bacteria;p__proteobacteria;c__gammaproteobacteria;o__methylococcales;f__crenotrichaceae;g__crenothrix;s__crenothrix polyspora;superkingdom__bacteria	96.4427	3.65679e-114	416.061	49
Zotu87	candidatus nitrotoga arctica ;k__bacteria;p__proteobacteria;c__betaproteobacteria;o__nitrosomonadales;f__gallionellaceae;g__candidatus nitrotoga;s__candidatus nitrotoga arctica; superkingdom__bacteria;	100	1.19435e-126	457.539	49
Zotu808	aquicella siphonis ;k__bacteria;p__proteobacteria;c__gammaproteobacteria;o__legionellales;f__coxiellaceae;g__aquicella;s__aquicella siphonis;superkingdom__bacteria	96.4427	3.65679e-114	416.963	49
Zotu1056	leptolinea tardivitalis ;k__bacteria;p__chloroflexi;c__anaerolineae;o__anaerolineales;f__anaerolineaceae;g__leptolinea;s__leptolinea tardivitalis;superkingdom__bacteria	82.6772	2.63772e-65	253.758	49
Zotu1204	af382399.1 anaeromyxobacter dehalogenans 2cp_c str. 2cp_c ;k__bacteria;p__proteobacteria;c__deltaproteobacteria;o__myxococcales;f__anaeromyxobacteraceae;g__anaeromyxobacter;s__anaeromyxobacter dehalogenans;superkingdom__bacteria;subphylum__delta/epsilon subdivisions;suborder__cystobacterineae	85.7708	8.61514e-78	295.235	49
Zotu1334	legionella adelaidensis ;k__bacteria;p__proteobacteria;c__gammaproteobacteria;o__legionellales;f__legionellaceae;g__legionella;s__legionella adelaidensis;superkingdom__bacteria	92.0949	1.66165e-99	367.37	49
Zotu2154	pseudomonas oryzihabitans ;k__bacteria;p__proteobacteria;c__gammaproteobacteria;o__pseudomonadales;f__pseudomonadaceae;g__pseudomonas;s__pseudomonas oryzihabitans;superkingdom__bacteria;species group pseudomonas putida group	94.3548	6.19238e-105	385.404	49
Zotu3223	aquicella siphonis ;k__bacteria;p__proteobacteria;c__gammaproteobacteria;o__legionellales;f__coxiellaceae;g__aquicella;s__aquicella siphonis;superkingdom__bacteria	93.2806	2.63307e-103	379.994	49
Zotu1755	phycisphaera mikurensis nbrc 102666 ;k__bacteria;p__planctomycetes;c__phycisphaerae;o__phycisphaerales;f__phycisphaeraceae;g__phycisphaera;s__phycisphaera mikurensis;superkingdom__bacteria	81.4229	1.36637e-62	244.741	48
Zotu2413	ay389804.1 lactobacillus salivarius str. ra2105 ;k__bacteria;p__firmicutes;c__bacilli;o__lactobacillales;f__lactobacillaceae;g__lactobacillus;s__lactobacillus salivarius;superkingdom__bacteria	98.0159	4.75649e-119	433.193	48
Zotu4283	nc_010117.1 coxiella burnetii str. rsa 331 ;k__bacteria;p__proteobacteria;c__gammaproteobacteria;o__legionellales;f__coxiellaceae;g__coxiella;s__coxiella burnetii;superkingdom__bacteria	93.2806	2.63307e-103	379.994	48
Zotu5115	z49728.3 legionella londiniensis ;k__bacteria;p__proteobacteria;c__gammaproteobacteria;o__legionellales;f__legionellaceae;g__legionella;s__legionella londiniensis;superkingdom__bacteria	89.3281	9.82119e-90	334.91	48
Zotu164	am230493.1 flavobacterium succinicans str. dsm 4003 ;k__bacteria;p__bacteroidetes;c__flavobacteriia;o__flavobacteriales;f__flavobacteriaceae;g__flavobacterium;s__flavobacterium succinicans;superkingdom__bacteria;superphylum__bacteroidetes/chlorobi group	100	1.19435e-126	457.539	47
Zotu224	thiohalophilus thiocyanatoxydans ;k__bacteria;p__proteobacteria;c__gammaproteobacteria;o__chromatiales;f__thioalkalispiraceae;g__thiohalophilus;s__thiohalophilus thiocyanatoxydans;superkingdom__bacteria	94.8617	9.81252e-109	398.027	47
Zotu1928	sulfuricella denitrificans skb26 ;k__bacteria;p__proteobacteria;c__betaproteobacteria;o__nitrosomonadales;f__sulfuricellaceae;g__sulfuricella;s__sulfuricella denitrificans;superkingdom__bacteria;	98.419	3.2049e-121	439.505	47
Zotu1122	y17590.1 thauera mechernichensis str. tl1 ;k__bacteria;p__proteobacteria;c__betaproteobacteria;o__rhodocyclales;f__zoogloeaceae;g__thauera;s__thauera mechernichensis; superkingdom__bacteria;	92.4901	1.36396e-100	370.977	46
Zotu1238	ferruginibacter lapsinanis ;k__bacteria;p__bacteroidetes;c__chitinophagia;o__chitinophagales;f__chitinophagaceae;g__ferruginibacter;s__ferruginibacter lapsinanis; superkingdom__bacteria;	97.6285	1.66018e-118	430.488	46
Zotu1545	dq814747.1 zebrafish digestive tract clone aaa36e05 ;k__bacteria;p__proteobacteria;c__alphaproteobacteria;o__caulobacterales;f__caulobacteraceae;g__brevundimonas;s__brevundimonas diminuta;superkingdom__bacteria	100	1.19435e-126	457.539	46
Zotu2457	eu009196.1 shigella sonnei str. fbd022 ;k__bacteria;p__proteobacteria;c__gammaproteobacteria;o__enterobacterales;f__enterobacteriaceae;g__shigella;s__shigella sonnei; superkingdom__bacteria;	99.6032	1.77258e-124	451.227	46
Zotu203	dietzia alimentaria ;k__bacteria;p__actinobacteria;c__actinomycetia;o__corynebacteriales;f__dietziaceae;g__dietzia;s__dietzia alimentaria;superkingdom__bacteria;	95.2569	2.30768e-110	403.438	45
Zotu299	aj438048.1 corynebacterium tuberculostearicum str. cip102076 ;k__bacteria;p__actinobacteria;c__actinomycetia;o__corynebacteriales;f__corynebacteriaceae;g__corynebacterium;s__corynebacterium tuberculostearicum;superkingdom__bacteria;	100	3.4373e-127	459.342	45
Zotu1807	gq032218.1 topographical and temporal human skin microbiome skin volar forearm clone nbw903h05c1 ;k__bacteria;p__actinobacteria;c__actinomycetia;o__micrococcales;f__micrococcaceae;g__rothia;s__rothia aeria;superkingdom__bacteria;	100	1.19435e-126	457.539	45
Zotu2036	candidatus anammoximicrobium moscowii ;k__bacteria;p__planctomycetes;c__planctomycetia;o__pirellulales;f__pirellulaceae;g__candidatus anammoximicrobium;s__candidatus anammoximicrobium moscowii; superkingdom__bacteria;	87.9518	1.12564e-82	311.466	45
Zotu2374	aquicella siphonis ;k__bacteria;p__proteobacteria;c__gammaproteobacteria;o__legionellales;f__coxiellaceae;g__aquicella;s__aquicella siphonis;superkingdom__bacteria	89.3281	9.82119e-90	335.811	45
Zotu456	eu020016.1 desulfobacterium anilini str. ak1 ;k__bacteria;p__proteobacteria;c__deltaproteobacteria;o__desulfobacterales;f__desulfobacteraceae;g__desulfatiglans;s__desulfobacterium anilini;superkingdom__bacteria;subphylum__delta/epsilon subdivisions	88.1423	6.19785e-86	322.286	44
Zotu1026	aquicella siphonis ;k__bacteria;p__proteobacteria;c__gammaproteobacteria;o__legionellales;f__coxiellaceae;g__aquicella;s__aquicella siphonis;superkingdom__bacteria	94.8617	9.81252e-109	398.929	44
Zotu1636	azospira restricta ;k__bacteria;p__proteobacteria;c__betaproteobacteria;o__rhodocyclales;f__rhodocyclaceae;g__azospira;s__azospira restricta;superkingdom__bacteria	93.2806	2.63307e-103	379.994	44
Zotu2235	eu776027.1 spotted hyena feces clone hy2_d10 ;k__bacteria;p__firmicutes;c__clostridia;o__eubacteriales;f__peptostreptococcaceae;g__peptoclostridium;s__clostridium hiranonis;superkingdom__bacteria;	98.4127	1.11358e-120	437.702	44
Zotu2265	legionella cardiaca ;k__bacteria;p__proteobacteria;c__gammaproteobacteria;o__legionellales;f__legionellaceae;g__legionella;s__legionella cardiaca;superkingdom__bacteria	89.3281	9.82119e-90	335.811	44
Zotu3342	aquicella siphonis ;k__bacteria;p__proteobacteria;c__gammaproteobacteria;o__legionellales;f__coxiellaceae;g__aquicella;s__aquicella siphonis;superkingdom__bacteria	96.4427	3.65679e-114	416.061	44
Zotu272	xanthomonadaceae bacterium x11 ;k__bacteria;p__proteobacteria;c__gammaproteobacteria;o__xanthomonadales;f__rhodanobacteraceae;g__metallibacterium;s__xanthomonadaceae bacterium; superkingdom__bacteria;	95.6522	1.89426e-111	407.044	43
Zotu1163	fn556562.1 burkholderia vietnamiensis str. jw13.1a ;k__bacteria;p__proteobacteria;c__betaproteobacteria;o__burkholderiales;f__burkholderiaceae;g__burkholderia;s__burkholderia vietnamiensis;superkingdom__bacteria;species group burkholderia cepacia complex	98.419	3.2049e-121	439.505	43
Zotu1891	aliifodinibius sediminis ;k__bacteria;p__bacteroidetes;c__sphingobacteriia;o__sphingobacteriales;f__chitinophagaceae;g__aliifodinibius;s__aliifodinibius sediminis;superkingdom__bacteria;superphylum__bacteroidetes/chlorobi group	82.2134	2.63772e-65	253.758	43
Zotu2174	fj167349.1 lactococcus lactis str. t12 ;k__bacteria;p__firmicutes;c__bacilli;o__lactobacillales;f__streptococcaceae;g__lactococcus;s__lactococcus lactis;superkingdom__bacteria	99.2095	6.18691e-124	448.522	43
Zotu2375	aquicella siphonis ;k__bacteria;p__proteobacteria;c__gammaproteobacteria;o__legionellales;f__coxiellaceae;g__aquicella;s__aquicella siphonis;superkingdom__bacteria	94.4664	1.19541e-107	394.421	43
Zotu2407	acidiferrobacter thiooxydans ;k__bacteria;p__proteobacteria;c__gammaproteobacteria;o__acidiferrobacterales;f__acidiferrobacteraceae;g__acidiferrobacter;s__acidiferrobacter thiooxydans; superkingdom__bacteria;	92.4901	1.36396e-100	371.879	43
Zotu2549	candidatus anaerococcus phoceensis ;k__bacteria;p__firmicutes;c__tissierellia;o__tissierellales;f__peptoniphilaceae;g__anaerococcus;s__candidatus anaerococcus phoceensis; superkingdom__bacteria;	98.7952	3.88678e-120	436.8	43
Zotu2865	rhizomicrobium palustre ;k__bacteria;p__proteobacteria;c__alphaproteobacteria;o__micropepsales;f__micropepsaceae;g__rhizomicrobium;s__rhizomicrobium palustre; superkingdom__bacteria;	93.6759	6.19238e-105	385.404	43
Zotu3306	proteinimicrobium ihbtica ;k__bacteria;p__proteobacteria;c__betaproteobacteria;o__betaproteobacteria;f__betaproteobacteria;g__proteinimicrobium;s__proteinimicrobium ihbtica;superkingdom__bacteria	97.1774	3.65679e-114	416.061	43
Zotu1092	planctomyces maris ;k__bacteria;p__planctomycetes;c__planctomycetia;o__planctomycetales;f__planctomycetaceae;g__planctomyces;s__planctomyces maris;superkingdom__bacteria	90.7258	5.43195e-93	345.73	42
Zotu1473	fimbriimonas ginsengisoli gsoil 348 ;k__bacteria;p__armatimonadetes;c__fimbriimonadia;o__fimbriimonadales;f__fimbriimonadaceae;g__fimbriimonas;s__fimbriimonas ginsengisoli;superkingdom__bacteria	85.8268	3.02052e-77	293.432	42
Zotu1894	aquicella siphonis ;k__bacteria;p__proteobacteria;c__gammaproteobacteria;o__legionellales;f__coxiellaceae;g__aquicella;s__aquicella siphonis;superkingdom__bacteria	92.4901	1.36396e-100	370.977	42
Zotu2034	ay281145.1 collimonas fungivorans str. cto 300 ;k__bacteria;p__proteobacteria;c__betaproteobacteria;o__burkholderiales;f__oxalobacteraceae;g__collimonas;s__collimonas fungivorans;superkingdom__bacteria	93.6759	6.19238e-105	385.404	42
Zotu2062	nc_010117.1 coxiella burnetii str. rsa 331 ;k__bacteria;p__proteobacteria;c__gammaproteobacteria;o__legionellales;f__coxiellaceae;g__coxiella;s__coxiella burnetii;superkingdom__bacteria	93.6759	6.19238e-105	385.404	42
Zotu2672	candidatus dorea massiliensis ap6 ;k__bacteria;p__firmicutes;c__clostridia;o__eubacteriales;f__lachnospiraceae;g__dorea;s__candidatus dorea massiliensis;superkingdom__bacteria;	96.8379	8.59994e-116	421.471	42
Zotu2783	oleiphilus messinensis ;k__bacteria;p__proteobacteria;c__gammaproteobacteria;o__oceanospirillales;f__oleiphilaceae;g__oleiphilus;s__oleiphilus messinensis;superkingdom__bacteria	91.3043	8.60754e-97	358.353	42
Zotu2826	aquicella siphonis ;k__bacteria;p__proteobacteria;c__gammaproteobacteria;o__legionellales;f__coxiellaceae;g__aquicella;s__aquicella siphonis;superkingdom__bacteria	97.2332	7.05926e-117	425.078	42
Zotu2961	proteinimicrobium ihbtica ;k__bacteria;p__proteobacteria;c__betaproteobacteria;o__betaproteobacteria;f__betaproteobacteria;g__proteinimicrobium;s__proteinimicrobium ihbtica;superkingdom__bacteria	93.1452	1.36396e-100	370.977	42
Zotu317	y17590.1 thauera mechernichensis str. tl1 ;k__bacteria;p__proteobacteria;c__betaproteobacteria;o__rhodocyclales;f__zoogloeaceae;g__thauera;s__thauera mechernichensis; superkingdom__bacteria;	93.6759	6.19238e-105	385.404	41
Zotu2105	ay976278.1 human ascending colon mucosal biopsy clone lx27 ;k__bacteria;p__firmicutes;c__clostridia;o__eubacteriales;f__eubacteriaceae;g__anaerofustis;s__anaerofustis stercorihominis;superkingdom__bacteria;	90.9091	3.66002e-95	352.943	41
Zotu2129	geothrix fermentans ;k__bacteria;p__acidobacteria;c__holophagae;o__holophagales;f__holophagaceae;g__geothrix;s__geothrix fermentans;superkingdom__bacteria;superphylum__fibrobacteres/acidobacteria group	97.2332	7.05926e-117	425.078	41
Zotu2150	leptolinea tardivitalis ;k__bacteria;p__chloroflexi;c__anaerolineae;o__anaerolineales;f__anaerolineaceae;g__leptolinea;s__leptolinea tardivitalis;superkingdom__bacteria	82.6772	2.63772e-65	253.758	41
Zotu2151	leptolinea tardivitalis ;k__bacteria;p__chloroflexi;c__anaerolineae;o__anaerolineales;f__anaerolineaceae;g__leptolinea;s__leptolinea tardivitalis;superkingdom__bacteria	83.3992	1.19752e-69	268.185	41
Zotu2172	fj978534.1 feces clone cl_f_065 ;k__bacteria;p__firmicutes;c__erysipelotrichia;o__erysipelotrichales;f__erysipelotrichaceae;g__allobaculum;s__allobaculum stercoricanis;superkingdom__bacteria	97.2222	2.45282e-116	424.176	41
Zotu2720	am747393.1 legionella dresdeniensis str. w03_356 ;k__bacteria;p__proteobacteria;c__gammaproteobacteria;o__legionellales;f__legionellaceae;g__legionella;s__legionella dresdeniensis;superkingdom__bacteria	97.6285	4.75649e-119	432.291	41
Zotu2814	thiohalophilus thiocyanatoxydans ;k__bacteria;p__proteobacteria;c__gammaproteobacteria;o__chromatiales;f__thioalkalispiraceae;g__thiohalophilus;s__thiohalophilus thiocyanatoxydans;superkingdom__bacteria	88.1423	6.19785e-86	322.286	41
Zotu3921	ef565159.1 'candidatus accumulibacter' structure enhanced biological phosphorus removal sludges polyphosphate kinase genes activated sludge clone lv2_b12 ;k__bacteria;p__proteobacteria;c__betaproteobacteria;o__rhodocyclales;f__rhodocyclaceae;g__rhodocyclus;s__rhodocyclus tenuis;superkingdom__bacteria	94.0711	5.08301e-106	389.912	41
Zotu507	catenibacterium mitsuokai ;k__bacteria;p__firmicutes;c__erysipelotrichia;o__erysipelotrichales;f__coprobacillaceae;g__catenibacterium;s__catenibacterium mitsuokai;superkingdom__bacteria;	100	4.14993e-126	455.735	40
Zotu885	coxiella cheraxi ;k__bacteria;p__proteobacteria;c__gammaproteobacteria;o__legionellales;f__coxiellaceae;g__coxiella;s__coxiella cheraxi;superkingdom__bacteria	87.3518	3.21056e-83	313.269	40
Zotu1399	gemmatimonas aurantiaca t_27 ;k__bacteria;p__gemmatimonadetes;c__gemmatimonadetes;o__gemmatimonadales;f__gemmatimonadaceae;g__gemmatimonas;s__gemmatimonas aurantiaca;superkingdom__bacteria	90.5138	4.45881e-94	349.336	39
Zotu2383	aj563935.1 methylococcus capsulatus str. texas = ncimb 11853 ;k__bacteria;p__proteobacteria;c__gammaproteobacteria;o__methylococcales;f__methylococcaceae;g__methylococcus;s__methylococcus capsulatus;superkingdom__bacteria	88.9328	1.19647e-88	331.303	39
Zotu2476	fj167349.1 lactococcus lactis str. t12 ;k__bacteria;p__firmicutes;c__bacilli;o__lactobacillales;f__streptococcaceae;g__lactococcus;s__lactococcus lactis;superkingdom__bacteria	97.2332	7.05926e-117	425.98	39
Zotu2671	legionella hackeliae ;k__bacteria;p__proteobacteria;c__gammaproteobacteria;o__legionellales;f__legionellaceae;g__legionella;s__legionella hackeliae;superkingdom__bacteria	89.7233	2.30972e-91	340.32	39
Zotu2810	catenibacterium mitsuokai ;k__bacteria;p__firmicutes;c__erysipelotrichia;o__erysipelotrichales;f__coprobacillaceae;g__catenibacterium;s__catenibacterium mitsuokai;superkingdom__bacteria;	99.2063	2.14972e-123	446.718	39
Zotu4057	af418170.1 desulfovibrio giganteus str. dsm 4370 ;k__bacteria;p__proteobacteria;c__deltaproteobacteria;o__desulfovibrionales;f__desulfovibrionaceae;g__desulfovibrio;s__desulfovibrio giganteus;superkingdom__bacteria;subphylum__delta/epsilon subdivisions	87.747	2.63539e-84	317.778	39
Zotu5242	fn556562.1 burkholderia vietnamiensis str. jw13.1a ;k__bacteria;p__proteobacteria;c__betaproteobacteria;o__burkholderiales;f__burkholderiaceae;g__burkholderia;s__burkholderia vietnamiensis;superkingdom__bacteria;species group burkholderia cepacia complex	96.7742	4.45488e-113	412.454	39
Zotu167	af435948.2 rhodoferax ferrireducens str. t118 ;k__bacteria;p__proteobacteria;c__betaproteobacteria;o__burkholderiales;f__comamonadaceae;g__rhodoferax;s__rhodoferax ferrireducens;superkingdom__bacteria	99.2095	6.18691e-124	448.522	38
Zotu501	sulfurisoma sediminicola ;k__bacteria;p__proteobacteria;c__betaproteobacteria;o__nitrosomonadales;f__sterolibacteriaceae;g__sulfurisoma;s__sulfurisoma sediminicola; superkingdom__bacteria;	98.419	3.2049e-121	439.505	38
Zotu1509	blastopirellula cremea ;k__bacteria;p__planctomycetes;c__planctomycetia;o__pirellulales;f__pirellulaceae;g__blastopirellula;s__blastopirellula cremea; superkingdom__bacteria;	87.3518	3.21056e-83	313.269	38
Zotu2314	subdoligranulum variabile ;k__bacteria;p__firmicutes;c__clostridia;o__eubacteriales;f__oscillospiraceae;g__subdoligranulum;s__subdoligranulum variabile;superkingdom__bacteria;	99.2095	6.18691e-124	448.522	38
Zotu2526	z49722.1 legionella fairfieldensis ;k__bacteria;p__proteobacteria;c__gammaproteobacteria;o__legionellales;f__legionellaceae;g__legionella;s__legionella fairfieldensis;superkingdom__bacteria	87.3518	3.21056e-83	313.269	38
Zotu2859	candidatus planktophila limnetica ;k__bacteria;p__actinobacteria;c__actinomycetia;o__candidatus nanopelagicales;f__candidatus nanopelagicaceae;g__candidatus planktophila;s__candidatus planktophila limnetica;superkingdom__bacteria;	97.2332	7.05926e-117	425.078	38
Zotu8	rhodoferax ferrireducens ;k__bacteria;p__proteobacteria;c__betaproteobacteria;o__burkholderiales;f__comamonadaceae;g__rhodoferax;s__rhodoferax ferrireducens;superkingdom__bacteria	100	1.19435e-126	457.539	37
Zotu2041	y09638.1 sphingomonas mali str. ifo 10550_t ;k__bacteria;p__proteobacteria;c__alphaproteobacteria;o__sphingomonadales;f__sphingomonadaceae;g__sphingomonas;s__sphingomonas mali;superkingdom__bacteria	99.2095	6.18691e-124	448.522	37
Zotu181	fj387585.1 burkholderia andropogonis str. 6370 ;k__bacteria;p__proteobacteria;c__betaproteobacteria;o__burkholderiales;f__burkholderiaceae;g__burkholderia;s__burkholderia andropogonis;superkingdom__bacteria	94.0711	5.08301e-106	389.011	36
Zotu1434	aquicella siphonis ;k__bacteria;p__proteobacteria;c__gammaproteobacteria;o__legionellales;f__coxiellaceae;g__aquicella;s__aquicella siphonis;superkingdom__bacteria	95.6522	1.89426e-111	407.044	36
Zotu1650	nc_010117.1 coxiella burnetii str. rsa 331 ;k__bacteria;p__proteobacteria;c__gammaproteobacteria;o__legionellales;f__coxiellaceae;g__coxiella;s__coxiella burnetii;superkingdom__bacteria	92.4901	1.36396e-100	370.977	36
Zotu2116	nodosilinea cf. nodulosa lege 10376 ;k__bacteria;p__cyanobacteria;c__cyanobacteria;o__synechococcales;f__prochlorotrichaceae;g__nodosilinea;s__nodosilinea nodulosa; superkingdom__bacteria;	74.3697	2.32628e-34	150.966	36
Zotu2263	blastopirellula cremea ;k__bacteria;p__planctomycetes;c__planctomycetia;o__pirellulales;f__pirellulaceae;g__blastopirellula;s__blastopirellula cremea; superkingdom__bacteria;	92.9752	2.4661e-97	361.058	36
Zotu2884	aquicella siphonis ;k__bacteria;p__proteobacteria;c__gammaproteobacteria;o__legionellales;f__coxiellaceae;g__aquicella;s__aquicella siphonis;superkingdom__bacteria	92.0949	1.66165e-99	367.37	36
Zotu1139	y17590.1 thauera mechernichensis str. tl1 ;k__bacteria;p__proteobacteria;c__betaproteobacteria;o__rhodocyclales;f__zoogloeaceae;g__thauera;s__thauera mechernichensis; superkingdom__bacteria;	92.4901	1.36396e-100	370.977	35
Zotu2248	aj440987.1 lake microbial mat isolate str. r_7933 ;k__bacteria;p__bacteroidetes;c__flavobacteriia;o__flavobacteriales;f__flavobacteriaceae;g__flavobacterium;s__flavobacterium succinicans;superkingdom__bacteria;superphylum__bacteroidetes/chlorobi group	100	1.19435e-126	457.539	35
Zotu2656	fj673579.1 synecology primary and secondary habitats escherichia coli o157:h7 fecal marc beef cattle feedlot animal #4262 pen 301 ;k__bacteria;p__firmicutes;c__bacilli;o__lactobacillales;f__lactobacillaceae;g__lactobacillus;s__lactobacillus ruminis;superkingdom__bacteria	99.6047	5.07852e-125	453.03	35
Zotu3168	z49739.1 legionella worsliensis ;k__bacteria;p__proteobacteria;c__gammaproteobacteria;o__legionellales;f__legionellaceae;g__legionella;s__legionella worsliensis;superkingdom__bacteria	98.0237	1.36276e-119	434.095	35
Zotu3313	proteinimicrobium ihbtica ;k__bacteria;p__proteobacteria;c__betaproteobacteria;o__betaproteobacteria;f__betaproteobacteria;g__proteinimicrobium;s__proteinimicrobium ihbtica;superkingdom__bacteria	94.3548	6.19238e-105	385.404	35
Zotu3413	deferrisoma camini ;k__bacteria;p__proteobacteria;c__deltaproteobacteria;o__deltaproteobacteria;f__deltaproteobacteria;g__deferrisoma;s__deferrisoma camini;superkingdom__bacteria;subphylum__delta/epsilon subdivisions	90.5138	6.61747e-92	342.123	35
Zotu188	fj529956.1 initial ammonia_ and nitrite_oxidizing compromises successful nitritation counter_diffusion geometry autotrophic nitrifying biofilm reactor clone mabrdtu3 ;k__bacteria;p__proteobacteria;c__betaproteobacteria;o__nitrosomonadales;f__nitrosomonadaceae;g__nitrosovibrio;s__nitrosovibrio tenuis;superkingdom__bacteria	95.6522	1.89426e-111	407.044	34
Zotu386	rhizobacter fulvus ;k__bacteria;p__proteobacteria;c__betaproteobacteria;o__burkholderiales;f__burkholderiales;g__rhizobacter;s__rhizobacter fulvus;superkingdom__bacteria	99.6047	5.07852e-125	452.129	34
Zotu395	eu434432.1 acinetobacter johnsonii str. a153 ;k__bacteria;p__proteobacteria;c__gammaproteobacteria;o__pseudomonadales;f__moraxellaceae;g__acinetobacter;s__acinetobacter johnsonii;superkingdom__bacteria	100	1.19435e-126	457.539	34
Zotu2675	ef117913.1 thiohalomonas denitrificans str. hld 14 ;k__bacteria;p__proteobacteria;c__gammaproteobacteria;o__chromatiales;f__ectothiorhodospiraceae;g__thiohalomonas;s__thiohalomonas denitrificans;superkingdom__bacteria	88.9328	1.46416e-87	327.696	34
Zotu131	aj519661.1 uranium mill tailings soil sample clone gubh2_ag_72 proteobacterium ;k__bacteria;p__proteobacteria;c__gammaproteobacteria;o__pseudomonadales;f__moraxellaceae;g__acinetobacter;s__acinetobacter radioresistens;superkingdom__bacteria	100	1.19435e-126	457.539	33
Zotu2971	solitalea koreensis ;k__bacteria;p__bacteroidetes;c__sphingobacteriia;o__sphingobacteriales;f__sphingobacteriaceae;g__solitalea;s__solitalea koreensis;superkingdom__bacteria;superphylum__bacteroidetes/chlorobi group	83.8583	3.43096e-70	269.988	33
Zotu3846	bacterium ellin514 ;k__bacteria;p__verrucomicrobia;c__verrucomicrobiae;o__verrucomicrobiales;f__verrucomicrobia subdivision 3;g__pedosphaera;s__pedosphaera parvula;superkingdom__bacteria;superphylum__chlamydiae/verrucomicrobia group	89.4118	3.42793e-89	334.008	33
Zotu926	ay691423.1 rhodocyclus sp. str. hod 5 ;k__bacteria;p__proteobacteria;c__betaproteobacteria;o__rhodocyclales;f__rhodocyclaceae;g__rhodocyclus;s__rhodocyclus tenuis;superkingdom__bacteria	92.4901	1.36396e-100	371.879	32
Zotu2177	z49722.1 legionella fairfieldensis ;k__bacteria;p__proteobacteria;c__gammaproteobacteria;o__legionellales;f__legionellaceae;g__legionella;s__legionella fairfieldensis;superkingdom__bacteria	89.7233	2.30972e-91	340.32	32
Zotu4720	aquicella siphonis ;k__bacteria;p__proteobacteria;c__gammaproteobacteria;o__legionellales;f__coxiellaceae;g__aquicella;s__aquicella siphonis;superkingdom__bacteria	94.8819	4.17239e-107	392.617	32
Zotu2525	thiothrix caldifontis ;k__bacteria;p__proteobacteria;c__gammaproteobacteria;o__thiotrichales;f__thiotrichaceae;g__thiothrix;s__thiothrix caldifontis;superkingdom__bacteria	87.747	2.63539e-84	317.778	31
Zotu3058	nc_010117.1 coxiella burnetii str. rsa 331 ;k__bacteria;p__proteobacteria;c__gammaproteobacteria;o__legionellales;f__coxiellaceae;g__coxiella;s__coxiella burnetii;superkingdom__bacteria	90.9091	3.66002e-95	352.943	31
Zotu3687	legionella jordanis ;k__bacteria;p__proteobacteria;c__gammaproteobacteria;o__legionellales;f__legionellaceae;g__legionella;s__legionella jordanis;superkingdom__bacteria	90.1575	6.61747e-92	342.123	31
Zotu302	u46860.1 geobacter hydrogenophilus str. strain h4 ;k__bacteria;p__proteobacteria;c__deltaproteobacteria;o__desulfuromonadales;f__geobacteraceae;g__geobacter;s__geobacter hydrogenophilus;superkingdom__bacteria;subphylum__delta/epsilon subdivisions	88.5375	5.0875e-87	325.893	30
Zotu393	af357562.1 mpn_isolate group 14 ;k__bacteria;p__firmicutes;c__bacilli;o__lactobacillales;f__enterococcaceae;g__enterococcus;s__enterococcus cecorum;superkingdom__bacteria	100	1.19435e-126	457.539	30
Zotu800	fj462052.1 microbial ecology industrial digestor mesophilic anaerobic reactor fed effluent chemical industry clone 29c ;k__bacteria;p__proteobacteria;c__deltaproteobacteria;o__desulfovibrionales;f__desulfovibrionaceae;g__desulfovibrio;s__desulfovibrio sulfodismutans;superkingdom__bacteria;subphylum__delta/epsilon subdivisions	87.3518	3.21056e-83	313.269	30
Zotu2784	solitalea koreensis ;k__bacteria;p__bacteroidetes;c__sphingobacteriia;o__sphingobacteriales;f__sphingobacteriaceae;g__solitalea;s__solitalea koreensis;superkingdom__bacteria;superphylum__bacteroidetes/chlorobi group	83.0709	1.77728e-67	260.971	30
Zotu3067	legionella pneumophila ;k__bacteria;p__proteobacteria;c__gammaproteobacteria;o__legionellales;f__legionellaceae;g__legionella;s__legionella pneumophila;superkingdom__bacteria	89.7233	2.30972e-91	340.32	30
Zotu4030	aquicella siphonis ;k__bacteria;p__proteobacteria;c__gammaproteobacteria;o__legionellales;f__coxiellaceae;g__aquicella;s__aquicella siphonis;superkingdom__bacteria	94.0711	5.08301e-106	389.912	30
Zotu447	d15063.1 rhodopseudomonas sp. str. il_245 ;k__bacteria;p__proteobacteria;c__alphaproteobacteria;o__hyphomicrobiales;f__hyphomicrobiaceae;g__rhodoplanes;s__rhodoplanes elegans;superkingdom__bacteria;	97.6285	1.66018e-118	430.488	29
Zotu1564	devosia albogilva ;k__bacteria;p__proteobacteria;c__alphaproteobacteria;o__hyphomicrobiales;f__devosiaceae;g__devosia;s__devosia albogilva;superkingdom__bacteria;	98.0237	1.36276e-119	434.095	29
Zotu2288	candidatus allobeggiatoa halophila ;k__bacteria;p__proteobacteria;c__gammaproteobacteria;o__thiotrichales;f__thiotrichaceae;g__candidatus allobeggiato;s__candidatus allobeggiatoa halophila;superkingdom__bacteria	92.0949	1.66165e-99	367.37	29
Zotu2673	nr_029287.1 nitrospira moscoviensis str. nsp m_1 ;k__bacteria;p__nitrospirae;c__nitrospira;o__nitrospirales;f__nitrospiraceae;g__nitrospira;s__nitrospira moscoviensis;superkingdom__bacteria	99.6047	5.07852e-125	453.03	29
Zotu3432	eu772956.1 bush dog feces clone bdog3_aad70d03 ;k__bacteria;p__firmicutes;c__clostridia;o__eubacteriales;f__lachnospiraceae;g__blautia;s__blautia producta;superkingdom__bacteria;	99.6047	5.07852e-125	452.129	29
Zotu4108	legionella cardiaca ;k__bacteria;p__proteobacteria;c__gammaproteobacteria;o__legionellales;f__legionellaceae;g__legionella;s__legionella cardiaca;superkingdom__bacteria	91.3043	8.60754e-97	358.353	29
Zotu4113	candidatus rhabdochlamydia porcellionis ;k__bacteria;p__chlamydiae;c__chlamydiia;o__parachlamydiales;f__rhabdochlamydiaceae;g__candidatus rhabdochlamydia;s__candidatus rhabdochlamydia porcellionis; superkingdom__bacteria;	93.6759	6.19238e-105	385.404	29
Zotu371	ay123803.1 nitrosovibrio tenuis str. nv1 ;k__bacteria;p__proteobacteria;c__betaproteobacteria;o__nitrosomonadales;f__nitrosomonadaceae;g__nitrosovibrio;s__nitrosovibrio tenuis;superkingdom__bacteria	93.6759	6.19238e-105	385.404	28
Zotu949	nc_008009.1 korebacter versatilis ellin345 ;k__bacteria;p__acidobacteria;c__acidobacteriia;o__acidobacteriales;f__acidobacteriaceae;g__candidatus koribacter;s__candidatus koribacter versatilis;superkingdom__bacteria;superphylum__fibrobacteres/acidobacteria group	88.3065	2.63539e-84	317.778	28
Zotu2246	sphingopyxis macrogoltabida ;k__bacteria;p__proteobacteria;c__alphaproteobacteria;o__sphingomonadales;f__sphingomonadaceae;g__sphingopyxis;s__sphingopyxis macrogoltabida;superkingdom__bacteria	96.4427	3.65679e-114	416.963	28
Zotu3099	gq417870.1 temporal succession biological degreasing systems clone f3boct.14 ;k__bacteria;p__proteobacteria;c__gammaproteobacteria;o__pseudomonadales;f__pseudomonadaceae;g__pseudomonas;s__pseudomonas veronii;superkingdom__bacteria;species group pseudomonas fluorescens group	87.747	2.63539e-84	316.876	28
Zotu820	aquicella siphonis ;k__bacteria;p__proteobacteria;c__gammaproteobacteria;o__legionellales;f__coxiellaceae;g__aquicella;s__aquicella siphonis;superkingdom__bacteria	92.4901	1.36396e-100	371.879	27
Zotu1239	nc_010117.1 coxiella burnetii str. rsa 331 ;k__bacteria;p__proteobacteria;c__gammaproteobacteria;o__legionellales;f__coxiellaceae;g__coxiella;s__coxiella burnetii;superkingdom__bacteria	92.8854	3.20773e-102	376.387	27
Zotu1668	eu539633.1 profile human microbiota antecubital fossa (inner elbow) skin clone nbt243c09 ;k__bacteria;p__proteobacteria;c__betaproteobacteria;o__burkholderiales;f__oxalobacteraceae;g__janthinobacterium;s__janthinobacterium lividum;superkingdom__bacteria	96.8379	8.59994e-116	421.471	27
Zotu2300	uliginosibacterium gangwonense ;k__bacteria;p__proteobacteria;c__betaproteobacteria;o__rhodocyclales;f__zoogloeaceae;g__uliginosibacterium;s__uliginosibacterium gangwonense; superkingdom__bacteria;	96.8379	8.59994e-116	421.471	27
Zotu2412	arenimonas daechungensis ;k__bacteria;p__proteobacteria;c__gammaproteobacteria;o__xanthomonadales;f__xanthomonadaceae;g__arenimonas;s__arenimonas daechungensis;superkingdom__bacteria	97.6285	1.66018e-118	430.488	27
Zotu2676	candidatus metachlamydia lacustris ;k__bacteria;p__chlamydiae;c__chlamydiia;o__parachlamydiales;f__parachlamydiaceae;g__candidatus metachlamydia;s__candidatus metachlamydia lacustris; superkingdom__bacteria;	86.9565	1.36517e-81	308.761	27
Zotu2711	aquaspirillum serpens ;k__bacteria;p__proteobacteria;c__betaproteobacteria;o__neisseriales;f__chromobacteriaceae;g__aquaspirillum;s__aquaspirillum serpens;superkingdom__bacteria	96.0474	4.45488e-113	412.454	27
Zotu2852	ab245343.1 sphingopyxis ginsengisoli str. gsoil 250 ;k__bacteria;p__proteobacteria;c__alphaproteobacteria;o__sphingomonadales;f__sphingomonadaceae;g__sphingopyxis;s__sphingopyxis ginsengisoli;superkingdom__bacteria	94.0711	5.08301e-106	389.011	27
Zotu3398	eu183233.1 sphingobium yanoikuyae str. xj ;k__bacteria;p__proteobacteria;c__alphaproteobacteria;o__sphingomonadales;f__sphingomonadaceae;g__sphingobium;s__sphingobium yanoikuyae;superkingdom__bacteria	98.419	3.2049e-121	439.505	27
Zotu4436	aquicella siphonis ;k__bacteria;p__proteobacteria;c__gammaproteobacteria;o__legionellales;f__coxiellaceae;g__aquicella;s__aquicella siphonis;superkingdom__bacteria	95.2569	2.30768e-110	403.438	27
Zotu4531	z49722.1 legionella fairfieldensis ;k__bacteria;p__proteobacteria;c__gammaproteobacteria;o__legionellales;f__legionellaceae;g__legionella;s__legionella fairfieldensis;superkingdom__bacteria	96.0474	4.45488e-113	412.454	27
Zotu378	desulfocapsa thiozymogenes ;k__bacteria;p__proteobacteria;c__deltaproteobacteria;o__desulfobacterales;f__desulfobulbaceae;g__desulfocapsa;s__desulfocapsa thiozymogenes;superkingdom__bacteria;subphylum__delta/epsilon subdivisions	98.8142	2.63074e-122	443.112	26
Zotu1146	phaselicystis flava ;k__bacteria;p__proteobacteria;c__deltaproteobacteria;o__myxococcales;f__phaselicystidaceae;g__phaselicystis;s__phaselicystis flava;superkingdom__bacteria;subphylum__delta/epsilon subdivisions;suborder__sorangiineae	91.3043	8.60754e-97	358.353	26
Zotu1247	pseudolabrys taiwanensis ;k__bacteria;p__proteobacteria;c__alphaproteobacteria;o__hyphomicrobiales;f__xanthobacteraceae;g__pseudolabrys;s__pseudolabrys taiwanensis;superkingdom__bacteria;	96.0474	4.45488e-113	412.454	26
Zotu1898	y17590.1 thauera mechernichensis str. tl1 ;k__bacteria;p__proteobacteria;c__betaproteobacteria;o__rhodocyclales;f__zoogloeaceae;g__thauera;s__thauera mechernichensis; superkingdom__bacteria;	92.0949	1.66165e-99	367.37	26
Zotu3868	methylomicrobium alcaliphilum ;k__bacteria;p__proteobacteria;c__gammaproteobacteria;o__methylococcales;f__methylococcaceae;g__methylomicrobium;s__methylomicrobium alcaliphilum;superkingdom__bacteria	88.1423	6.19785e-86	322.286	26
Zotu4716	spirochaeta bajacaliforniensis ;k__bacteria;p__spirochaetes;c__spirochaetia;o__spirochaetales;f__spirochaetaceae;g__spirochaeta;s__spirochaeta bajacaliforniensis;superkingdom__bacteria	85.3755	1.04954e-76	291.629	26
Zotu5067	fn556562.1 burkholderia vietnamiensis str. jw13.1a ;k__bacteria;p__proteobacteria;c__betaproteobacteria;o__burkholderiales;f__burkholderiaceae;g__burkholderia;s__burkholderia vietnamiensis;superkingdom__bacteria;species group burkholderia cepacia complex	98.4252	1.36276e-119	434.095	26
Zotu1751	af071414.1 thermanaerovibrio acidaminovorans ;k__bacteria;p__synergistetes;c__synergistia;o__synergistales;f__synergistaceae;g__thermanaerovibrio;s__thermanaerovibrio acidaminovorans;superkingdom__bacteria	82.6772	2.17493e-66	257.365	25
Zotu2634	demequina lutea ;k__bacteria;p__actinobacteria;c__actinomycetia;o__micrococcales;f__demequinaceae;g__demequina;s__demequina lutea;superkingdom__bacteria;	100	1.19435e-126	457.539	25
Zotu3036	owenweeksia hongkongensis dsm 17368 ;k__bacteria;p__bacteroidetes;c__flavobacteriia;o__flavobacteriales;f__schleiferiaceae;g__owenweeksia;s__owenweeksia hongkongensis;superkingdom__bacteria;	91.6996	7.0655e-98	361.96	25
Zotu3792	pseudomonas oleovorans ;k__bacteria;p__proteobacteria;c__gammaproteobacteria;o__pseudomonadales;f__pseudomonadaceae;g__pseudomonas;s__pseudomonas oleovorans;superkingdom__bacteria;species group pseudomonas aeruginosa group;species subgroup pseudomonas oleovorans/pseudoalcaligenes group	91.5323	1.04861e-95	354.747	25
Zotu4080	boyliae praeputiale ;k__bacteria;p__actinobacteria;c__actinomycetia;o__actinomycetia;f__actinomycetia;g__boyliae;s__boyliae praeputiale;superkingdom__bacteria;	81.1024	5.80997e-61	239.331	25
Zotu4432	aquicella siphonis ;k__bacteria;p__proteobacteria;c__gammaproteobacteria;o__legionellales;f__coxiellaceae;g__aquicella;s__aquicella siphonis;superkingdom__bacteria	96.0474	4.45488e-113	412.454	25
Zotu5013	af042161.1 burkholderia cepacia str. pvfi5a ;k__bacteria;p__proteobacteria;c__betaproteobacteria;o__burkholderiales;f__burkholderiaceae;g__burkholderia;s__burkholderia cepacia;superkingdom__bacteria;species group burkholderia cepacia complex	92.9134	1.11961e-101	374.584	25
Zotu1653	ilumatobacter fluminis ;k__bacteria;p__actinobacteria;c__acidimicrobiia;o__acidimicrobiales;f__ilumatobacteraceae;g__ilumatobacter;s__ilumatobacter fluminis; superkingdom__bacteria;	96.8504	2.47502e-116	423.275	24
Zotu1710	aquicella siphonis ;k__bacteria;p__proteobacteria;c__gammaproteobacteria;o__legionellales;f__coxiellaceae;g__aquicella;s__aquicella siphonis;superkingdom__bacteria	93.6759	6.19238e-105	385.404	24
Zotu1722	eu528245.1 seasonal dynamics mudflat mouth major kentucky lake reservoir tributary sediment clone 2.5.12 ;k__bacteria;p__proteobacteria;c__deltaproteobacteria;o__desulfuromonadales;f__desulfuromonadaceae;g__pelobacter;s__pelobacter carbinolicus; subphylum__delta/epsilon subdivisions;superkingdom__bacteria;	86.9565	1.36517e-81	307.859	24
Zotu1761	legionella hackeliae ;k__bacteria;p__proteobacteria;c__gammaproteobacteria;o__legionellales;f__legionellaceae;g__legionella;s__legionella hackeliae;superkingdom__bacteria	88.9328	1.19647e-88	331.303	24
Zotu2268	blastochloris sulfoviridis ;k__bacteria;p__proteobacteria;c__alphaproteobacteria;o__hyphomicrobiales;f__blastochloridaceae;g__blastochloris;s__blastochloris sulfoviridis;superkingdom__bacteria;	96.8379	8.59994e-116	421.471	24
Zotu2989	af184247.1 carnobacterium maltaromaticum str. ba ;k__bacteria;p__firmicutes;c__bacilli;o__lactobacillales;f__carnobacteriaceae;g__carnobacterium;s__carnobacterium maltaromaticum;superkingdom__bacteria	100	1.19435e-126	457.539	24
Zotu4555	candidatus anammoximicrobium moscowii ;k__bacteria;p__planctomycetes;c__planctomycetia;o__pirellulales;f__pirellulaceae;g__candidatus anammoximicrobium;s__candidatus anammoximicrobium moscowii; superkingdom__bacteria;	88.843	9.19842e-84	315.072	24
Zotu4841	aquicella siphonis ;k__bacteria;p__proteobacteria;c__gammaproteobacteria;o__legionellales;f__coxiellaceae;g__aquicella;s__aquicella siphonis;superkingdom__bacteria	93.6759	6.19238e-105	385.404	24
Zotu5041	eu020016.1 desulfobacterium anilini str. ak1 ;k__bacteria;p__proteobacteria;c__deltaproteobacteria;o__desulfobacterales;f__desulfobacteraceae;g__desulfatiglans;s__desulfobacterium anilini;superkingdom__bacteria;subphylum__delta/epsilon subdivisions	87.747	2.63539e-84	316.876	24
Zotu155	pseudolabrys taiwanensis ;k__bacteria;p__proteobacteria;c__alphaproteobacteria;o__hyphomicrobiales;f__xanthobacteraceae;g__pseudolabrys;s__pseudolabrys taiwanensis;superkingdom__bacteria;	98.419	3.2049e-121	439.505	23
Zotu592	ay281145.1 collimonas fungivorans str. cto 300 ;k__bacteria;p__proteobacteria;c__betaproteobacteria;o__burkholderiales;f__oxalobacteraceae;g__collimonas;s__collimonas fungivorans;superkingdom__bacteria	92.0949	1.66165e-99	367.37	23
Zotu1166	gemmatimonas aurantiaca t_27 ;k__bacteria;p__gemmatimonadetes;c__gemmatimonadetes;o__gemmatimonadales;f__gemmatimonadaceae;g__gemmatimonas;s__gemmatimonas aurantiaca;superkingdom__bacteria	88.9328	1.19647e-88	331.303	23
Zotu1461	acidobacteria bacterium ac_23_e3 ;k__bacteria;p__acidobacteria;c__blastocatellia;o__blastocatellales;f__blastocatellaceae;g__aridibacter;s__acidobacteria bacterium; superkingdom__bacteria;	90.5512	1.56329e-93	347.533	23
Zotu1799	pelagicoccus litoralis ;k__bacteria;p__verrucomicrobia;c__opitutae;o__puniceicoccales;f__puniceicoccaceae;g__pelagicoccus;s__pelagicoccus litoralis;superkingdom__bacteria;superphylum__chlamydiae/verrucomicrobia group	75.8893	1.36758e-43	181.623	23
Zotu2468	zavarzinella formosa ;k__bacteria;p__planctomycetes;c__planctomycetia;o__gemmatales;f__gemmataceae;g__zavarzinella;s__zavarzinella formosa; superkingdom__bacteria;	90.1186	1.89594e-92	344.828	23
Zotu2978	pseudanabaena cf. curta lege 07160 ;k__bacteria;p__cyanobacteria;c__cyanobacteria;o__synechococcales;f__pseudanabaenaceae;g__pseudanabaena;s__pseudanabaena curta; superkingdom__bacteria;	85.8871	3.66325e-76	289.825	23
Zotu3076	zavarzinella formosa ;k__bacteria;p__planctomycetes;c__planctomycetia;o__gemmatales;f__gemmataceae;g__zavarzinella;s__zavarzinella formosa; superkingdom__bacteria;	94.4664	1.19541e-107	394.421	23
Zotu3146	gracilibacter thermotolerans ;k__bacteria;p__firmicutes;c__clostridia;o__eubacteriales;f__gracilibacteraceae;g__gracilibacter;s__gracilibacter thermotolerans;superkingdom__bacteria;	87.9032	3.21056e-83	313.269	23
Zotu3471	aquiflexum balticum ;k__bacteria;p__bacteroidetes;c__cytophagia;o__cytophagales;f__cyclobacteriaceae;g__aquiflexum;s__aquiflexum balticum;superkingdom__bacteria;superphylum__bacteroidetes/chlorobi group	94.4664	1.19541e-107	394.421	23
Zotu4034	demequina lutea ;k__bacteria;p__actinobacteria;c__actinomycetia;o__micrococcales;f__demequinaceae;g__demequina;s__demequina lutea;superkingdom__bacteria;	99.6047	5.07852e-125	453.03	23
Zotu5047	eu981275.1 sulfate reducing living bench scale aquifer column water clone e21_sw ;k__bacteria;p__firmicutes;c__clostridia;o__eubacteriales;f__peptococcaceae;g__desulfosporosinus;s__desulfosporosinus meridiei;superkingdom__bacteria;	98.0237	1.36276e-119	434.095	23
Zotu605	leptolinea tardivitalis ;k__bacteria;p__chloroflexi;c__anaerolineae;o__anaerolineales;f__anaerolineaceae;g__leptolinea;s__leptolinea tardivitalis;superkingdom__bacteria	85.098	1.55765e-74	284.415	22
Zotu3114	pseudolabrys taiwanensis ;k__bacteria;p__proteobacteria;c__alphaproteobacteria;o__hyphomicrobiales;f__xanthobacteraceae;g__pseudolabrys;s__pseudolabrys taiwanensis;superkingdom__bacteria;	97.6285	1.66018e-118	430.488	22
Zotu3383	af123264.1 thauera chlorobenzoica str. 3cb_1 ;k__bacteria;p__proteobacteria;c__betaproteobacteria;o__rhodocyclales;f__zoogloeaceae;g__thauera;s__thauera chlorobenzoica; superkingdom__bacteria;	92.4901	1.36396e-100	370.977	22
Zotu3435	gq395612.1 arthrobacter protophormiae str. f118 ;k__bacteria;p__actinobacteria;c__actinomycetia;o__micrococcales;f__micrococcaceae;g__arthrobacter;s__arthrobacter protophormiae;superkingdom__bacteria;	80.8765	8.62275e-59	232.118	22
Zotu3693	bacterium ellin514 ;k__bacteria;p__verrucomicrobia;c__verrucomicrobiae;o__verrucomicrobiales;f__verrucomicrobia subdivision 3;g__pedosphaera;s__pedosphaera parvula;superkingdom__bacteria;superphylum__chlamydiae/verrucomicrobia group	94.8617	9.81252e-109	398.027	22
Zotu3767	alkalitalea saponilacus ;k__bacteria;p__bacteroidetes;c__bacteroidia;o__marinilabiliales;f__marinilabiliaceae;g__alkalitalea;s__alkalitalea saponilacus; superkingdom__bacteria;	90.1186	1.89594e-92	344.828	22
Zotu4107	d12701.1 rhodospirillum centenum str. iam 14193 ;k__bacteria;p__proteobacteria;c__alphaproteobacteria;o__rhodospirillales;f__rhodospirillaceae;g__rhodospirillum;s__rhodospirillum centenum;superkingdom__bacteria	90.5138	4.45881e-94	349.336	22
Zotu4174	cyanobacterium stanieri pcc 7202 ;k__bacteria;p__cyanobacteria;c__cyanobacteria;o__chroococcales;f__geminocystaceae;g__cyanobacterium;s__cyanobacterium stanieri;superkingdom__bacteria;subclass oscillatoriophycideae;	74.2188	2.83399e-33	147.359	22
Zotu4568	gq417870.1 temporal succession biological degreasing systems clone f3boct.14 ;k__bacteria;p__proteobacteria;c__gammaproteobacteria;o__pseudomonadales;f__pseudomonadaceae;g__pseudomonas;s__pseudomonas veronii;superkingdom__bacteria;species group pseudomonas fluorescens group	90.5138	4.45881e-94	349.336	22
Zotu5029	ab490807.1 collinsella tanakaei str. yit 12063 ;k__bacteria;p__actinobacteria;c__coriobacteriia;o__coriobacteriales;f__coriobacteriaceae;g__collinsella;s__collinsella tanakaei; superkingdom__bacteria;	98.4127	1.11358e-120	437.702	22
Zotu5257	desulfonema magnum ;k__bacteria;p__proteobacteria;c__deltaproteobacteria;o__desulfobacterales;f__desulfobacteraceae;g__desulfonema;s__desulfonema magnum;superkingdom__bacteria;subphylum__delta/epsilon subdivisions	88.5375	5.0875e-87	325.893	22
Zotu244	gq080306.1 topographical and temporal human skin microbiome skin volar forearm clone nbw1186f06c1 ;k__bacteria;p__proteobacteria;c__alphaproteobacteria;o__rhodospirillales;f__moraxellaceae;g__enhydrobacter;s__enhydrobacter aerosaccus; superkingdom__bacteria;	100	3.4373e-127	459.342	21
Zotu485	pandoraea thiooxydans ;k__bacteria;p__proteobacteria;c__betaproteobacteria;o__burkholderiales;f__burkholderiaceae;g__pandoraea;s__pandoraea thiooxydans;superkingdom__bacteria	94.0711	5.08301e-106	389.011	21
Zotu1720	bacteriovorax stolpii ;k__bacteria;p__proteobacteria;c__oligoflexia;o__bacteriovoracales;f__bacteriovoracaceae;g__bacteriovorax;s__bacteriovorax stolpii; superkingdom__bacteria;	98.0237	1.36276e-119	434.095	21
Zotu1887	fj387585.1 burkholderia andropogonis str. 6370 ;k__bacteria;p__proteobacteria;c__betaproteobacteria;o__burkholderiales;f__burkholderiaceae;g__burkholderia;s__burkholderia andropogonis;superkingdom__bacteria	94.4664	1.19541e-107	394.421	21
Zotu1988	ab024608.1 ralstonia solanacearum maff 301559 ;k__bacteria;p__proteobacteria;c__betaproteobacteria;o__burkholderiales;f__burkholderiaceae;g__ralstonia;s__ralstonia solanacearum;superkingdom__bacteria	100	1.19435e-126	457.539	21
Zotu2205	desulfocapsa thiozymogenes ;k__bacteria;p__proteobacteria;c__deltaproteobacteria;o__desulfobacterales;f__desulfobulbaceae;g__desulfocapsa;s__desulfocapsa thiozymogenes;superkingdom__bacteria;subphylum__delta/epsilon subdivisions	99.2095	6.18691e-124	448.522	21
Zotu2847	candidatus alysiosphaera europeae ;k__bacteria;p__proteobacteria;c__alphaproteobacteria;o__rhodospirillales;f__geminicoccaceae;g__candidatus alysiosphaera;s__candidatus alysiosphaera europeae; superkingdom__bacteria;	85.3175	1.2786e-75	288.022	21
Zotu4793	ay947932.1 synchrony and seasonality two temperate rivers usa: massachusetts ipswich river clone ird18d06 ;k__bacteria;p__spirochaetes;c__spirochaetia;o__spirochaetales;f__spirochaetaceae;g__spirochaeta;s__spirochaeta aurantia;superkingdom__bacteria	98.0237	1.36276e-119	434.095	21
Zotu5361	sulfuricella denitrificans skb26 ;k__bacteria;p__proteobacteria;c__betaproteobacteria;o__nitrosomonadales;f__sulfuricellaceae;g__sulfuricella;s__sulfuricella denitrificans;superkingdom__bacteria;	96.8379	8.59994e-116	421.471	21
Zotu405	candidatus magnetobacterium bavaricum ;k__bacteria;p__nitrospirae;c__nitrospira;o__nitrospirales;f__nitrospiraceae;g__candidatus magnetobacterium;s__candidatus magnetobacterium bavaricum;superkingdom__bacteria	86.5613	1.66311e-80	304.252	20
Zotu1589	eu157188.1 variation fecal microbiology erhualian pigs after being d forty times vitro feces clone a2 ;k__bacteria;p__firmicutes;c__negativicutes;o__veillonellales;f__veillonellaceae;g__megasphaera;s__megasphaera elsdenii; superkingdom__bacteria;	99.6032	1.76459e-124	450.325	20
Zotu1782	am284971.1 burkholderia nodosa str. r_25485 ;k__bacteria;p__proteobacteria;c__betaproteobacteria;o__burkholderiales;f__burkholderiaceae;g__burkholderia;s__burkholderia nodosa;superkingdom__bacteria	93.6759	6.19238e-105	385.404	20
Zotu2875	delta proteobacterium babl1 ;k__bacteria;p__proteobacteria;c__deltaproteobacteria;o__deltaproteobacteria;f__deltaproteobacteria;g__candidatus babela;s__delta proteobacterium babl1;superkingdom__bacteria;subphylum__delta/epsilon subdivisions	88.9328	1.19647e-88	331.303	20
Zotu4960	ay342004.1 pseudomonas sp. str. ca18 ;k__bacteria;p__proteobacteria;c__gammaproteobacteria;o__pseudomonadales;f__pseudomonadaceae;g__pseudomonas;s__pseudomonas fragi;superkingdom__bacteria;species group pseudomonas chlororaphis group	100	6.18691e-124	448.522	20
Zotu228	sphingorhabdus rigui ;k__bacteria;p__proteobacteria;c__alphaproteobacteria;o__sphingomonadales;f__sphingomonadaceae;g__sphingorhabdus;s__sphingorhabdus rigui;superkingdom__bacteria	96.0474	4.45488e-113	412.454	19
Zotu1559	cyanobacterium ucyn_a ;k__bacteria;p__cyanobacteria;c__cyanobacteria;o__chroococcales;f__aphanothecaceae;g__candidatus atelocyanobacterium;s__cyanobacterium ucyn_a;superkingdom__bacteria;subclass oscillatoriophycideae	88.189	1.78371e-86	324.089	19
Zotu2643	fj719070.1 protozoan grazers alter metabolically active aquifer aquifier sediments clone p04_c04 ;k__bacteria;p__proteobacteria;c__betaproteobacteria;o__rhodocyclales;f__rhodocyclaceae;g__rhodocyclus;s__rhodocyclus tenuis;superkingdom__bacteria	93.6759	6.19238e-105	385.404	19
Zotu4726	am284971.1 burkholderia nodosa str. r_25485 ;k__bacteria;p__proteobacteria;c__betaproteobacteria;o__burkholderiales;f__burkholderiaceae;g__burkholderia;s__burkholderia nodosa;superkingdom__bacteria	98.0237	1.36276e-119	434.095	19
Zotu59	terrimonas lutea ;k__bacteria;p__bacteroidetes;c__chitinophagia;o__chitinophagales;f__chitinophagaceae;g__terrimonas;s__terrimonas lutea; superkingdom__bacteria;	99.6047	5.07852e-125	452.129	18
Zotu427	fj387585.1 burkholderia andropogonis str. 6370 ;k__bacteria;p__proteobacteria;c__betaproteobacteria;o__burkholderiales;f__burkholderiaceae;g__burkholderia;s__burkholderia andropogonis;superkingdom__bacteria	95.2569	2.30768e-110	403.438	18
Zotu513	ay123803.1 nitrosovibrio tenuis str. nv1 ;k__bacteria;p__proteobacteria;c__betaproteobacteria;o__nitrosomonadales;f__nitrosomonadaceae;g__nitrosovibrio;s__nitrosovibrio tenuis;superkingdom__bacteria	94.0711	5.08301e-106	389.011	18
Zotu3217	am180478.1 rhodospirillum sp. c2t_pp_r1 ;k__bacteria;p__proteobacteria;c__alphaproteobacteria;o__rhodospirillales;f__rhodospirillaceae;g__rhodospirillum;s__rhodospirillum rubrum;superkingdom__bacteria	87.3518	3.21056e-83	313.269	18
Zotu3384	dq491070.1 chondromyces pediculatus str. bicc 8609 ;k__bacteria;p__proteobacteria;c__deltaproteobacteria;o__myxococcales;f__polyangiaceae;g__chondromyces;s__chondromyces pediculatus;superkingdom__bacteria;subphylum__delta/epsilon subdivisions;suborder__sorangiineae	92.0949	1.66165e-99	367.37	18
Zotu3625	fimbriimonas ginsengisoli gsoil 348 ;k__bacteria;p__armatimonadetes;c__fimbriimonadia;o__fimbriimonadales;f__fimbriimonadaceae;g__fimbriimonas;s__fimbriimonas ginsengisoli;superkingdom__bacteria	86.6142	5.83098e-80	302.449	18
Zotu3690	rhodospirillaceae bacterium ltc_2 ;k__bacteria;p__proteobacteria;c__alphaproteobacteria;o__rhodospirillales;f__rhodospirillaceae;g__lacibacterium;s__rhodospirillaceae bacterium;superkingdom__bacteria	92.8854	3.20773e-102	376.387	18
Zotu4193	caedibacter macronucleorum ;k__bacteria;p__proteobacteria;c__gammaproteobacteria;o__thiotrichales;f__fastidiosibacteraceae;g__caedibacter;s__caedibacter macronucleorum; superkingdom__bacteria;	88.9328	1.19647e-88	331.303	18
Zotu4243	y14580.1 ammoniphilus oxalivorans str. raox_fs ;k__bacteria;p__firmicutes;c__bacilli;o__bacillales;f__paenibacillaceae;g__ammoniphilus;s__ammoniphilus oxalaticus;superkingdom__bacteria	84.585	1.89761e-73	281.71	18
Zotu4325	[phormidesmis priestleyi] ant.lpr2.5 ;k__bacteria;p__cyanobacteria;c__cyanobacteria;o__synechococcales;f__leptolyngbyaceae;g__phormidesmis;s__phormidesmis priestleyi; superkingdom__bacteria;	75.2941	3.02587e-39	167.196	18
Zotu4864	aquicella siphonis ;k__bacteria;p__proteobacteria;c__gammaproteobacteria;o__legionellales;f__coxiellaceae;g__aquicella;s__aquicella siphonis;superkingdom__bacteria	94.0711	5.08301e-106	389.011	18
Zotu5006	gq153644.1 alcanivorax dieselolei str. ant_2400 s8 ;k__bacteria;p__proteobacteria;c__gammaproteobacteria;o__oceanospirillales;f__alcanivoracaceae;g__alcanivorax;s__alcanivorax dieselolei;superkingdom__bacteria	92.6829	2.0243e-98	363.763	18
Zotu5241	arenimonas metalli ;k__bacteria;p__proteobacteria;c__gammaproteobacteria;o__xanthomonadales;f__xanthomonadaceae;g__arenimonas;s__arenimonas metalli;superkingdom__bacteria	98.0237	1.36276e-119	434.095	18
Zotu407	thioalbus denitrificans ;k__bacteria;p__proteobacteria;c__gammaproteobacteria;o__chromatiales;f__ectothiorhodospiraceae;g__thioalbus;s__thioalbus denitrificans;superkingdom__bacteria	92.0949	1.66165e-99	367.37	17
Zotu659	fj719070.1 protozoan grazers alter metabolically active aquifer aquifier sediments clone p04_c04 ;k__bacteria;p__proteobacteria;c__betaproteobacteria;o__rhodocyclales;f__rhodocyclaceae;g__rhodocyclus;s__rhodocyclus tenuis;superkingdom__bacteria	100	1.19435e-126	457.539	17
Zotu1232	bellilinea caldifistulae ;k__bacteria;p__chloroflexi;c__anaerolineae;o__anaerolineales;f__anaerolineaceae;g__bellilinea;s__bellilinea caldifistulae;superkingdom__bacteria	90.0794	6.61747e-92	342.123	17
Zotu2072	thermodesulfovibrio aggregans ;k__bacteria;p__nitrospirae;c__thermodesulfovibrionia;o__thermodesulfovibrionales;f__thermodesulfovibrionaceae;g__thermodesulfovibrio;s__thermodesulfovibrio aggregans;superkingdom__bacteria;	84.585	1.89761e-73	280.808	17
Zotu2411	tetrasphaera veronensis ;k__bacteria;p__actinobacteria;c__actinomycetia;o__micrococcales;f__intrasporangiaceae;g__tetrasphaera;s__tetrasphaera veronensis;superkingdom__bacteria;	80.4688	1.56605e-55	222.199	17
Zotu2571	rhodopseudomonas palustris ;k__bacteria;p__proteobacteria;c__alphaproteobacteria;o__hyphomicrobiales;f__bradyrhizobiaceae;g__rhodopseudomonas;s__rhodopseudomonas palustris;superkingdom__bacteria;	99.2095	6.18691e-124	448.522	17
Zotu2785	fj167349.1 lactococcus lactis str. t12 ;k__bacteria;p__firmicutes;c__bacilli;o__lactobacillales;f__streptococcaceae;g__lactococcus;s__lactococcus lactis;superkingdom__bacteria	98.8142	2.63074e-122	443.112	17
Zotu3945	zavarzinella formosa ;k__bacteria;p__planctomycetes;c__planctomycetia;o__gemmatales;f__gemmataceae;g__zavarzinella;s__zavarzinella formosa; superkingdom__bacteria;	84.6457	6.65315e-73	279.907	17
Zotu4259	aquicella siphonis ;k__bacteria;p__proteobacteria;c__gammaproteobacteria;o__legionellales;f__coxiellaceae;g__aquicella;s__aquicella siphonis;superkingdom__bacteria	94.4664	1.19541e-107	394.421	17
Zotu4415	aquicella siphonis ;k__bacteria;p__proteobacteria;c__gammaproteobacteria;o__legionellales;f__coxiellaceae;g__aquicella;s__aquicella siphonis;superkingdom__bacteria	94.4664	1.19541e-107	394.421	17
Zotu4999	a61579.1 thermopallium natronophilum str. tg9a dsm 9460 ;k__bacteria;p__thermotogae;c__thermotogae;o__thermotogales;f__thermotogaceae;g__thermopallium;s__thermopallium natronophilum;superkingdom__bacteria	76.3052	7.21189e-41	172.606	17
Zotu5033	aquicella siphonis ;k__bacteria;p__proteobacteria;c__gammaproteobacteria;o__legionellales;f__coxiellaceae;g__aquicella;s__aquicella siphonis;superkingdom__bacteria	88.5375	5.0875e-87	325.893	17
Zotu300	methylotenera versatilis 301 ;k__bacteria;p__proteobacteria;c__betaproteobacteria;o__nitrosomonadales;f__methylophilaceae;g__methylotenera;s__methylotenera versatilis; superkingdom__bacteria;	99.2095	6.18691e-124	448.522	16
Zotu397	aggregicoccus edonensis ;k__bacteria;p__proteobacteria;c__deltaproteobacteria;o__myxococcales;f__myxococcaceae;g__aggregicoccus;s__aggregicoccus edonensis;superkingdom__bacteria;subphylum__delta/epsilon subdivisions;suborder__cystobacterineae	95.2569	2.30768e-110	403.438	16
Zotu3786	eu808228.1 non_chloraminated bench_scale chemostat clone chlminus_cl_030614_otu_4 ;k__bacteria;p__bacteroidetes;c__flavobacteriia;o__flavobacteriales;f__flavobacteriaceae;g__flavobacterium;s__flavobacterium succinicans;superkingdom__bacteria;superphylum__bacteroidetes/chlorobi group	99.6047	5.07852e-125	453.03	16
Zotu3985	bacteroidetes bacterium dqhs_15 ;k__bacteria;p__bacteroidetes;c__bacteroidia;o__marinilabiliales;f__prolixibacteraceae;g__sunxiuqinia;s__bacteroidetes bacterium; superkingdom__bacteria;	92.0949	1.66165e-99	367.37	16
Zotu4128	cyanobacterium stanieri pcc 7202 ;k__bacteria;p__cyanobacteria;c__cyanobacteria;o__chroococcales;f__geminocystaceae;g__cyanobacterium;s__cyanobacterium stanieri;superkingdom__bacteria;subclass oscillatoriophycideae;	75.3906	4.49078e-37	160.884	16
Zotu4477	sideroxydans lithotrophicus es_1 ;k__bacteria;p__proteobacteria;c__betaproteobacteria;o__nitrosomonadales;f__gallionellaceae;g__sideroxydans;s__sideroxydans lithotrophicus; superkingdom__bacteria;	97.6285	1.66018e-118	430.488	16
Zotu4876	fj719070.1 protozoan grazers alter metabolically active aquifer aquifier sediments clone p04_c04 ;k__bacteria;p__proteobacteria;c__betaproteobacteria;o__rhodocyclales;f__rhodocyclaceae;g__rhodocyclus;s__rhodocyclus tenuis;superkingdom__bacteria	91.6996	7.0655e-98	361.96	16
Zotu5110	clostridium aceticum ;k__bacteria;p__firmicutes;c__clostridia;o__eubacteriales;f__clostridiaceae;g__clostridium;s__clostridium aceticum;superkingdom__bacteria;	71.6	7.02662e-22	109.488	16
Zotu254	hydrogenophaga defluvii ;k__bacteria;p__proteobacteria;c__betaproteobacteria;o__burkholderiales;f__comamonadaceae;g__hydrogenophaga;s__hydrogenophaga defluvii;superkingdom__bacteria	100	1.19435e-126	457.539	15
Zotu1920	aquicella siphonis ;k__bacteria;p__proteobacteria;c__gammaproteobacteria;o__legionellales;f__coxiellaceae;g__aquicella;s__aquicella siphonis;superkingdom__bacteria	93.2806	2.63307e-103	379.994	15
Zotu2873	azospirillum amazonense ;k__bacteria;p__proteobacteria;c__alphaproteobacteria;o__rhodospirillales;f__azospirillaceae;g__nitrospirillum;s__azospirillum amazonense;superkingdom__bacteria;	87.4494	4.78636e-81	306.056	15
Zotu3290	gq395612.1 arthrobacter protophormiae str. f118 ;k__bacteria;p__actinobacteria;c__actinomycetia;o__micrococcales;f__micrococcaceae;g__arthrobacter;s__arthrobacter protophormiae;superkingdom__bacteria;	74.6939	4.49078e-37	159.983	15
Zotu4036	gu269554.1 thiothrix fructosivorans str. q ;k__bacteria;p__proteobacteria;c__gammaproteobacteria;o__thiotrichales;f__thiotrichaceae;g__thiothrix;s__thiothrix fructosivorans;superkingdom__bacteria	90.9091	3.66002e-95	353.845	15
Zotu4178	desulfopila inferna ;k__bacteria;p__proteobacteria;c__deltaproteobacteria;o__desulfobacterales;f__desulfobulbaceae;g__desulfopila;s__desulfopila inferna;superkingdom__bacteria;subphylum__delta/epsilon subdivisions	96.8379	8.59994e-116	421.471	15
Zotu4797	caloramator australicus ;k__bacteria;p__firmicutes;c__clostridia;o__eubacteriales;f__clostridiaceae;g__caloramator;s__caloramator australicus;superkingdom__bacteria;	88.7097	6.19785e-86	322.286	15
Zotu4858	calditerricola yamamurae ;k__bacteria;p__firmicutes;c__bacilli;o__bacillales;f__bacillaceae;g__calditerricola;s__calditerricola yamamurae;superkingdom__bacteria	82.0408	1.36637e-62	244.741	15
Zotu2646	ef125186.1 brachybacterium zhongshanense str. jb ;k__bacteria;p__actinobacteria;c__actinomycetia;o__micrococcales;f__dermabacteraceae;g__brachybacterium;s__brachybacterium zhongshanense;superkingdom__bacteria;	77.6471	5.11946e-49	200.559	14
Zotu2755	candidatus anammoximicrobium moscowii ;k__bacteria;p__planctomycetes;c__planctomycetia;o__pirellulales;f__pirellulaceae;g__candidatus anammoximicrobium;s__candidatus anammoximicrobium moscowii; superkingdom__bacteria;	90.4762	1.55628e-93	347.533	14
Zotu3236	nc_007484.1 nitrosococcus oceani str. atcc 19707 ;k__bacteria;p__proteobacteria;c__gammaproteobacteria;o__chromatiales;f__chromatiaceae;g__nitrosococcus;s__nitrosococcus oceani;superkingdom__bacteria	87.3518	3.21056e-83	313.269	14
Zotu3857	holospora undulata ;k__bacteria;p__proteobacteria;c__alphaproteobacteria;o__holosporales;f__holosporaceae;g__holospora;s__holospora undulata; superkingdom__bacteria;	89.7233	2.30972e-91	340.32	14
Zotu4202	candidatus ruthia magnifica str. cm (calyptogena magnifica) ;k__bacteria;p__proteobacteria;c__gammaproteobacteria;o__gammaproteobacteria;f__gammaproteobacteria;g__candidatus ruthia;s__candidatus ruthia magnifica;superkingdom__bacteria	76.6798	1.68857e-42	178.016	14
Zotu4444	ornatilinea apprima ;k__bacteria;p__chloroflexi;c__anaerolineae;o__anaerolineales;f__anaerolineaceae;g__ornatilinea;s__ornatilinea apprima;superkingdom__bacteria	86.2205	2.4794e-78	297.039	14
Zotu5306	x86467.1 roseobacter sp. str. jln_a020 ;k__bacteria;p__proteobacteria;c__alphaproteobacteria;o__rhodobacterales;f__roseobacteraceae;g__phaeobacter;s__phaeobacter gallaeciensis;superkingdom__bacteria;	98.419	3.2049e-121	439.505	14
Zotu216	snodgrassella alvi ;k__bacteria;p__proteobacteria;c__betaproteobacteria;o__neisseriales;f__neisseriaceae;g__snodgrassella;s__snodgrassella alvi;superkingdom__bacteria	92.8854	3.20773e-102	376.387	13
Zotu531	terrimonas rubra ;k__bacteria;p__bacteroidetes;c__chitinophagia;o__chitinophagales;f__chitinophagaceae;g__terrimonas;s__terrimonas rubra; superkingdom__bacteria;	97.6285	1.66018e-118	430.488	13
Zotu783	hyphomicrobium aestuarii ;k__bacteria;p__proteobacteria;c__alphaproteobacteria;o__hyphomicrobiales;f__hyphomicrobiaceae;g__hyphomicrobium;s__hyphomicrobium aestuarii;superkingdom__bacteria;	99.6047	5.07852e-125	453.03	13
Zotu967	af170419.1 halothiobacillus kellyi str. bii_1 ;k__bacteria;p__proteobacteria;c__gammaproteobacteria;o__chromatiales;f__halothiobacillaceae;g__halothiobacillus;s__halothiobacillus kellyi;superkingdom__bacteria	83.1276	3.19893e-64	251.053	13
Zotu2389	sulfuricella denitrificans skb26 ;k__bacteria;p__proteobacteria;c__betaproteobacteria;o__nitrosomonadales;f__sulfuricellaceae;g__sulfuricella;s__sulfuricella denitrificans;superkingdom__bacteria;	99.6047	5.07852e-125	453.03	13
Zotu4251	candidatus ruthia magnifica str. cm (calyptogena magnifica) ;k__bacteria;p__proteobacteria;c__gammaproteobacteria;o__gammaproteobacteria;f__gammaproteobacteria;g__candidatus ruthia;s__candidatus ruthia magnifica;superkingdom__bacteria	76.4	1.37374e-43	182.525	13
Zotu4535	eu887812.1 sporanaerobacter sp. str. sn28 ;k__bacteria;p__firmicutes;c__tissierellia;o__tissierellales;f__tissierellaceae;g__sporanaerobacter;s__sporanaerobacter acetigenes; superkingdom__bacteria;	76.9531	2.48378e-40	170.803	13
Zotu4970	z49722.1 legionella fairfieldensis ;k__bacteria;p__proteobacteria;c__gammaproteobacteria;o__legionellales;f__legionellaceae;g__legionella;s__legionella fairfieldensis;superkingdom__bacteria	94.8617	9.81252e-109	398.027	13
Zotu1210	af429763.1 streptococcus lutetiensis subsp. coli str. hdp90246 ;k__bacteria;p__firmicutes;c__bacilli;o__lactobacillales;f__streptococcaceae;g__streptococcus;s__streptococcus lutetiensis;superkingdom__bacteria	100	4.14993e-126	455.735	12
Zotu1405	aj630292.1 azonexus fungiphilus ;k__bacteria;p__proteobacteria;c__betaproteobacteria;o__rhodocyclales;f__azonexaceae;g__azonexus;s__azonexus fungiphilus; superkingdom__bacteria;	94.8617	9.81252e-109	398.027	12
Zotu1984	ay835925.1 nocardioides kribbensis str. ksl_5 ;k__bacteria;p__actinobacteria;c__actinomycetia;o__propionibacteriales;f__nocardioidaceae;g__nocardioides;s__nocardioides kribbensis;superkingdom__bacteria;	99.6047	5.07852e-125	452.129	12
Zotu2995	d15063.1 rhodopseudomonas sp. str. il_245 ;k__bacteria;p__proteobacteria;c__alphaproteobacteria;o__hyphomicrobiales;f__hyphomicrobiaceae;g__rhodoplanes;s__rhodoplanes elegans;superkingdom__bacteria;	96.0474	4.45488e-113	412.454	12
Zotu4253	aquicella siphonis ;k__bacteria;p__proteobacteria;c__gammaproteobacteria;o__legionellales;f__coxiellaceae;g__aquicella;s__aquicella siphonis;superkingdom__bacteria	90.9449	1.55628e-93	348.435	12
Zotu4554	coxiella cheraxi ;k__bacteria;p__proteobacteria;c__gammaproteobacteria;o__legionellales;f__coxiellaceae;g__coxiella;s__coxiella cheraxi;superkingdom__bacteria	89.7638	8.09804e-91	338.516	12
Zotu4690	af282252.1 ferribacter thermoautotrophicus str. jw/jh_fiji_2 ;k__bacteria;p__firmicutes;c__thermolithobacteria;o__thermolithobacterales;f__thermolithobacteraceae;g__thermolithobacter;s__thermolithobacter ferrireducens;superkingdom__bacteria	83.0709	1.78529e-67	260.971	12
Zotu5066	nc_010718.1 natranaerobius thermophilus str. jw/nm_wn_lf ;k__bacteria;p__firmicutes;c__clostridia;o__natranaerobiales;f__natranaerobiaceae;g__natranaerobius;s__natranaerobius thermophilus;superkingdom__bacteria	82.5397	2.16517e-66	257.365	12
Zotu5314	nakamurella flavida ;k__bacteria;p__actinobacteria;c__actinomycetia;o__nakamurellales;f__nakamurellaceae;g__nakamurella;s__nakamurella flavida;superkingdom__bacteria;	99.6047	5.07852e-125	453.03	12
Zotu5409	eu157188.1 variation fecal microbiology erhualian pigs after being d forty times vitro feces clone a2 ;k__bacteria;p__firmicutes;c__negativicutes;o__veillonellales;f__veillonellaceae;g__megasphaera;s__megasphaera elsdenii; superkingdom__bacteria;	100	4.14993e-126	455.735	12
Zotu48	gemmobacter tilapiae ;k__bacteria;p__proteobacteria;c__alphaproteobacteria;o__rhodobacterales;f__rhodobacteraceae;g__gemmobacter;s__gemmobacter tilapiae;superkingdom__bacteria	99.6047	5.07852e-125	452.129	11
Zotu204	af526925.2 mars odyssey orbiter and encapsulation facility clone t6_5 sp. ;k__bacteria;p__proteobacteria;c__betaproteobacteria;o__burkholderiales;f__comamonadaceae;g__variovorax;s__variovorax paradoxus;superkingdom__bacteria	100	1.19435e-126	457.539	11
Zotu700	caedibacter macronucleorum ;k__bacteria;p__proteobacteria;c__gammaproteobacteria;o__thiotrichales;f__fastidiosibacteraceae;g__caedibacter;s__caedibacter macronucleorum; superkingdom__bacteria;	88.5375	5.0875e-87	326.794	11
Zotu991	ab180738.1 flavobacterium granulensis str. kw05 ;k__bacteria;p__bacteroidetes;c__flavobacteriia;o__flavobacteriales;f__flavobacteriaceae;g__flavobacterium;s__flavobacterium granulensis;superkingdom__bacteria;superphylum__bacteroidetes/chlorobi group	100	1.19435e-126	457.539	11
Zotu1114	aquicella siphonis ;k__bacteria;p__proteobacteria;c__gammaproteobacteria;o__legionellales;f__coxiellaceae;g__aquicella;s__aquicella siphonis;superkingdom__bacteria	94.8617	9.81252e-109	398.027	11
Zotu1312	candidatus allobeggiatoa halophila ;k__bacteria;p__proteobacteria;c__gammaproteobacteria;o__thiotrichales;f__thiotrichaceae;g__candidatus allobeggiato;s__candidatus allobeggiatoa halophila;superkingdom__bacteria	89.7233	2.30972e-91	340.32	11
Zotu1583	am501446.1 roseateles aquatilis str. ccug48205 ;k__bacteria;p__proteobacteria;c__betaproteobacteria;o__burkholderiales;f__burkholderiales;g__roseateles;s__roseateles aquatilis;superkingdom__bacteria	98.8142	2.63074e-122	443.112	11
Zotu3925	marinobacter alkaliphilus ;k__bacteria;p__proteobacteria;c__gammaproteobacteria;o__alteromonadales;f__alteromonadaceae;g__marinobacter;s__marinobacter alkaliphilus;superkingdom__bacteria	88.5375	5.0875e-87	326.794	11
Zotu4537	eu626561.1 deinococcus xinjiangensis str. x_82 ;k__bacteria;p__deinococcus_thermus;c__deinococci;o__deinococcales;f__deinococcaceae;g__deinococcus;s__deinococcus xinjiangensis;superkingdom__bacteria	79.2	2.32423e-53	214.084	11
Zotu144	gq390223.1 oxic_anoxic interface meromictic crater lake lac pavin clone eub62a8 ;k__bacteria;p__proteobacteria;c__gammaproteobacteria;o__methylococcales;f__crenotrichaceae;g__crenothrix;s__crenothrix polyspora;superkingdom__bacteria	96.0474	4.45488e-113	412.454	10
Zotu455	paracoccus siganidrum ;k__bacteria;p__proteobacteria;c__alphaproteobacteria;o__rhodobacterales;f__rhodobacteraceae;g__paracoccus;s__paracoccus siganidrum;superkingdom__bacteria	100	1.19435e-126	457.539	10
Zotu1227	af123264.1 thauera chlorobenzoica str. 3cb_1 ;k__bacteria;p__proteobacteria;c__betaproteobacteria;o__rhodocyclales;f__zoogloeaceae;g__thauera;s__thauera chlorobenzoica; superkingdom__bacteria;	92.0949	1.66165e-99	367.37	10
Zotu3020	ab070984.1 nitrosospira multiformis str. atcc25196 ;k__bacteria;p__proteobacteria;c__betaproteobacteria;o__nitrosomonadales;f__nitrosomonadaceae;g__nitrosospira;s__nitrosospira multiformis;superkingdom__bacteria	94.0711	5.08301e-106	389.011	10
Zotu3291	phenylobacterium haematophilum ;k__bacteria;p__proteobacteria;c__alphaproteobacteria;o__caulobacterales;f__caulobacteraceae;g__phenylobacterium;s__phenylobacterium haematophilum;superkingdom__bacteria	98.419	3.2049e-121	439.505	10
Zotu4722	cyanobacterium stanieri pcc 7202 ;k__bacteria;p__cyanobacteria;c__cyanobacteria;o__chroococcales;f__geminocystaceae;g__cyanobacterium;s__cyanobacterium stanieri;superkingdom__bacteria;subclass oscillatoriophycideae;	75.7812	1.05613e-38	165.393	10
Zotu218	fj154804.1 streptococcus salivarius str. k12 ;k__bacteria;p__firmicutes;c__bacilli;o__lactobacillales;f__streptococcaceae;g__streptococcus;s__streptococcus salivarius;superkingdom__bacteria	100	4.14993e-126	455.735	9
Zotu341	luteolibacter yonseiensis ;k__bacteria;p__verrucomicrobia;c__verrucomicrobiae;o__verrucomicrobiales;f__verrucomicrobiaceae;g__luteolibacter;s__luteolibacter yonseiensis;superkingdom__bacteria;superphylum__chlamydiae/verrucomicrobia group	98.0237	1.36276e-119	434.095	9
Zotu1066	fj529956.1 initial ammonia_ and nitrite_oxidizing compromises successful nitritation counter_diffusion geometry autotrophic nitrifying biofilm reactor clone mabrdtu3 ;k__bacteria;p__proteobacteria;c__betaproteobacteria;o__nitrosomonadales;f__nitrosomonadaceae;g__nitrosovibrio;s__nitrosovibrio tenuis;superkingdom__bacteria	93.6759	6.19238e-105	385.404	9
Zotu1280	desulfobulbus mediterraneus ;k__bacteria;p__proteobacteria;c__deltaproteobacteria;o__desulfobacterales;f__desulfobulbaceae;g__desulfobulbus;s__desulfobulbus mediterraneus;superkingdom__bacteria;subphylum__delta/epsilon subdivisions	83.004	5.092e-68	262.775	9
Zotu3380	legionella adelaidensis ;k__bacteria;p__proteobacteria;c__gammaproteobacteria;o__legionellales;f__legionellaceae;g__legionella;s__legionella adelaidensis;superkingdom__bacteria	90.9091	3.66002e-95	352.943	9
Zotu4564	nc_010117.1 coxiella burnetii str. rsa 331 ;k__bacteria;p__proteobacteria;c__gammaproteobacteria;o__legionellales;f__coxiellaceae;g__coxiella;s__coxiella burnetii;superkingdom__bacteria	94.0711	5.08301e-106	389.011	9
Zotu4666	thermoanaerobaculum aquaticum ;k__bacteria;p__acidobacteria;c__thermoanaerobaculia;o__thermoanaerobaculales;f__thermoanaerobaculaceae;g__thermoanaerobaculum;s__thermoanaerobaculum aquaticum; superkingdom__bacteria;	86.5613	1.66311e-80	304.252	9
Zotu4724	scytonematopsis contorta ha4292_mv4 ;k__bacteria;p__cyanobacteria;c__cyanobacteria;o__nostocales;f__scytonemataceae;g__scytonematopsis;s__scytonematopsis contorta;superkingdom__bacteria	77.2201	4.79483e-43	179.82	9
Zotu4909	ef036469.1 mycoplasma cricetuli str. ch ;k__bacteria;p__tenericutes;c__mollicutes;o__mycoplasmatales;f__mycoplasmataceae;g__mycoplasma;s__mycoplasma cricetuli;superkingdom__bacteria	77.1654	3.91818e-44	183.427	9
Zotu20	gu233447.1 rhodoferax antarcticus str. ant.br ;k__bacteria;p__proteobacteria;c__betaproteobacteria;o__burkholderiales;f__comamonadaceae;g__rhodoferax;s__rhodoferax antarcticus;superkingdom__bacteria	100	1.19435e-126	457.539	8
Zotu868	aj239293.1 neisseria sicca str. q28 ;k__bacteria;p__proteobacteria;c__betaproteobacteria;o__neisseriales;f__neisseriaceae;g__neisseria;s__neisseria sicca;superkingdom__bacteria	100	1.19435e-126	457.539	8
Zotu901	lactobacillus plantarum ;k__bacteria;p__firmicutes;c__bacilli;o__lactobacillales;f__lactobacillaceae;g__lactobacillus;s__lactobacillus plantarum;superkingdom__bacteria	79.1667	1.78687e-48	197.854	8
Zotu1431	ay833099.1 bacillus simplex ph18 ;k__bacteria;p__firmicutes;c__bacilli;o__bacillales;f__bacillaceae;g__bacillus;s__bacillus simplex;superkingdom__bacteria	99.6047	5.07852e-125	452.129	8
Zotu2782	candidatus protistobacter heckmanni ;k__bacteria;p__proteobacteria;c__betaproteobacteria;o__burkholderiales;f__burkholderiaceae;g__candidatus protistobacter;s__candidatus protistobacter heckmanni;superkingdom__bacteria	95.6522	1.89426e-111	407.044	8
Zotu3387	marinobacterium georgiense ;k__bacteria;p__proteobacteria;c__gammaproteobacteria;o__oceanospirillales;f__oceanospirillaceae;g__marinobacterium;s__marinobacterium georgiense; superkingdom__bacteria;	89.7233	2.30972e-91	340.32	8
Zotu4051	methyloversatilis universalis ;k__bacteria;p__proteobacteria;c__betaproteobacteria;o__nitrosomonadales;f__sterolibacteriaceae;g__methyloversatilis;s__methyloversatilis universalis; superkingdom__bacteria;	93.6759	6.19238e-105	385.404	8
Zotu5049	aquicella siphonis ;k__bacteria;p__proteobacteria;c__gammaproteobacteria;o__legionellales;f__coxiellaceae;g__aquicella;s__aquicella siphonis;superkingdom__bacteria	92.0949	1.66165e-99	367.37	8
Zotu158	flavobacterium psychrolimnae ;k__bacteria;p__bacteroidetes;c__flavobacteriia;o__flavobacteriales;f__flavobacteriaceae;g__flavobacterium;s__flavobacterium psychrolimnae;superkingdom__bacteria;superphylum__bacteroidetes/chlorobi group	100	1.19435e-126	457.539	7
Zotu332	aquicella siphonis ;k__bacteria;p__proteobacteria;c__gammaproteobacteria;o__legionellales;f__coxiellaceae;g__aquicella;s__aquicella siphonis;superkingdom__bacteria	94.8617	9.81252e-109	398.027	7
Zotu980	af123264.1 thauera chlorobenzoica str. 3cb_1 ;k__bacteria;p__proteobacteria;c__betaproteobacteria;o__rhodocyclales;f__zoogloeaceae;g__thauera;s__thauera chlorobenzoica; superkingdom__bacteria;	91.6996	7.0655e-98	362.862	7
Zotu1202	geothrix fermentans ;k__bacteria;p__acidobacteria;c__holophagae;o__holophagales;f__holophagaceae;g__geothrix;s__geothrix fermentans;superkingdom__bacteria;superphylum__fibrobacteres/acidobacteria group	99.6047	5.07852e-125	452.129	7
Zotu1628	thiohalophilus thiocyanatoxydans ;k__bacteria;p__proteobacteria;c__gammaproteobacteria;o__chromatiales;f__thioalkalispiraceae;g__thiohalophilus;s__thiohalophilus thiocyanatoxydans;superkingdom__bacteria	92.4901	1.36396e-100	370.977	7
Zotu2124	af170419.1 halothiobacillus kellyi str. bii_1 ;k__bacteria;p__proteobacteria;c__gammaproteobacteria;o__chromatiales;f__halothiobacillaceae;g__halothiobacillus;s__halothiobacillus kellyi;superkingdom__bacteria	81.8898	1.12664e-63	248.348	7
Zotu2346	am998823.1 rhodoplanes sp. str. das ;k__bacteria;p__proteobacteria;c__alphaproteobacteria;o__hyphomicrobiales;f__hyphomicrobiaceae;g__rhodoplanes;s__rhodoplanes elegans;superkingdom__bacteria;	95.6522	1.89426e-111	407.946	7
Zotu2881	xanthomonadaceae bacterium x11 ;k__bacteria;p__proteobacteria;c__gammaproteobacteria;o__xanthomonadales;f__rhodanobacteraceae;g__metallibacterium;s__xanthomonadaceae bacterium; superkingdom__bacteria;	95.2569	2.30768e-110	403.438	7
Zotu3064	aquicella siphonis ;k__bacteria;p__proteobacteria;c__gammaproteobacteria;o__legionellales;f__coxiellaceae;g__aquicella;s__aquicella siphonis;superkingdom__bacteria	94.0945	2.16135e-104	383.6	7
Zotu3836	desulfocapsa thiozymogenes ;k__bacteria;p__proteobacteria;c__deltaproteobacteria;o__desulfobacterales;f__desulfobulbaceae;g__desulfocapsa;s__desulfocapsa thiozymogenes;superkingdom__bacteria;subphylum__delta/epsilon subdivisions	97.2332	7.05926e-117	425.98	7
Zotu304	eu768718.1 pervasive effects antibiotic on human gut microbiota deep sequencing fecal clone c5_740 ;k__bacteria;p__actinobacteria;c__actinomycetia;o__bifidobacteriales;f__bifidobacteriaceae;g__bifidobacterium;s__bifidobacterium adolescentis;superkingdom__bacteria;	99.6047	5.07852e-125	452.129	6
Zotu361	x97366.2 legionella drancourtii str. llap12 ;k__bacteria;p__proteobacteria;c__gammaproteobacteria;o__legionellales;f__legionellaceae;g__legionella;s__legionella drancourtii;superkingdom__bacteria	98.8142	2.63074e-122	443.112	6
Zotu582	dq342320.1 rhodobacter capsulatus str. atcc 11166 ;k__bacteria;p__proteobacteria;c__alphaproteobacteria;o__rhodobacterales;f__rhodobacteraceae;g__rhodobacter;s__rhodobacter capsulatus;superkingdom__bacteria	97.6285	1.66018e-118	430.488	6
Zotu2286	fj999933.1 pseudomonas trivialis str. eqh4 ;k__bacteria;p__proteobacteria;c__gammaproteobacteria;o__pseudomonadales;f__pseudomonadaceae;g__pseudomonas;s__pseudomonas trivialis;superkingdom__bacteria;species group pseudomonas fluorescens group	100	1.19435e-126	457.539	6
Zotu2742	af357562.1 mpn_isolate group 14 ;k__bacteria;p__firmicutes;c__bacilli;o__lactobacillales;f__enterococcaceae;g__enterococcus;s__enterococcus cecorum;superkingdom__bacteria	99.6047	5.07852e-125	452.129	6
Zotu3238	aj564616.1 geobacillus debilis str. tf ;k__bacteria;p__firmicutes;c__bacilli;o__bacillales;f__bacillaceae;g__caldibacillus;s__geobacillus debilis;superkingdom__bacteria	84.585	1.89761e-73	280.808	6
Zotu3421	d32238.1 paracoccus alcaliphilus str. jcm 7364 ;k__bacteria;p__proteobacteria;c__alphaproteobacteria;o__rhodobacterales;f__rhodobacteraceae;g__paracoccus;s__paracoccus alcaliphilus;superkingdom__bacteria	87.747	2.63539e-84	316.876	6
Zotu442	caldicoprobacter guelmensis ;k__bacteria;p__firmicutes;c__clostridia;o__eubacteriales;f__caldicoprobacteraceae;g__caldicoprobacter;s__caldicoprobacter guelmensis;superkingdom__bacteria;	90.1186	1.89594e-92	343.926	5
Zotu1039	z49732.1 legionella quateirensis ;k__bacteria;p__proteobacteria;c__gammaproteobacteria;o__legionellales;f__legionellaceae;g__legionella;s__legionella quateirensis;superkingdom__bacteria	98.8142	2.63074e-122	444.013	5
Zotu1414	marinobacterium coralli ;k__bacteria;p__proteobacteria;c__gammaproteobacteria;o__oceanospirillales;f__oceanospirillaceae;g__marinobacterium;s__marinobacterium coralli; superkingdom__bacteria;	90.1186	1.89594e-92	343.926	5
Zotu1467	aquicella siphonis ;k__bacteria;p__proteobacteria;c__gammaproteobacteria;o__legionellales;f__coxiellaceae;g__aquicella;s__aquicella siphonis;superkingdom__bacteria	93.6759	6.19238e-105	385.404	5
Zotu1989	aquicella siphonis ;k__bacteria;p__proteobacteria;c__gammaproteobacteria;o__legionellales;f__coxiellaceae;g__aquicella;s__aquicella siphonis;superkingdom__bacteria	94.8617	9.81252e-109	398.027	5
Zotu3273	methylotenera versatilis 301 ;k__bacteria;p__proteobacteria;c__betaproteobacteria;o__nitrosomonadales;f__methylophilaceae;g__methylotenera;s__methylotenera versatilis; superkingdom__bacteria;	98.8142	2.63074e-122	443.112	5
Zotu3298	nc_010117.1 coxiella burnetii str. rsa 331 ;k__bacteria;p__proteobacteria;c__gammaproteobacteria;o__legionellales;f__coxiellaceae;g__coxiella;s__coxiella burnetii;superkingdom__bacteria	90.9091	3.66002e-95	352.943	5
Zotu139	hydrogenophaga defluvii ;k__bacteria;p__proteobacteria;c__betaproteobacteria;o__burkholderiales;f__comamonadaceae;g__hydrogenophaga;s__hydrogenophaga defluvii;superkingdom__bacteria	99.6047	5.07852e-125	452.129	4
Zotu413	ef690423.1 lysinibacillus sphaericus nh7_1 ;k__bacteria;p__firmicutes;c__bacilli;o__bacillales;f__bacillaceae;g__lysinibacillus;s__lysinibacillus sphaericus;superkingdom__bacteria	99.2095	6.18691e-124	448.522	4
Zotu1597	mitsuaria chitosanitabida ;k__bacteria;p__proteobacteria;c__betaproteobacteria;o__burkholderiales;f__burkholderiales;g__mitsuaria;s__mitsuaria chitosanitabida;superkingdom__bacteria	99.6047	5.07852e-125	452.129	4
Zotu2404	sideroxydans lithotrophicus es_1 ;k__bacteria;p__proteobacteria;c__betaproteobacteria;o__nitrosomonadales;f__gallionellaceae;g__sideroxydans;s__sideroxydans lithotrophicus; superkingdom__bacteria;	98.0237	1.36276e-119	434.997	4
Zotu4312	aquicella siphonis ;k__bacteria;p__proteobacteria;c__gammaproteobacteria;o__legionellales;f__coxiellaceae;g__aquicella;s__aquicella siphonis;superkingdom__bacteria	91.3043	8.60754e-97	358.353	4
Zotu727	eu652096.1 bacillus pichinotyi str. ra_24 ;k__bacteria;p__firmicutes;c__bacilli;o__bacillales;f__bacillaceae;g__bacillus;s__bacillus pichinotyi;superkingdom__bacteria	100	1.19435e-126	457.539	3
Zotu1505	ab240294.1 microbial structure phragmites rhizosphere biofilm reed bed reactor laboratory clone rb043 ;k__bacteria;p__proteobacteria;c__betaproteobacteria;o__rhodocyclales;f__rhodocyclaceae;g__rhodocyclus;s__rhodocyclus tenuis;superkingdom__bacteria	99.2095	6.18691e-124	448.522	3
Zotu1517	legionella cardiaca ;k__bacteria;p__proteobacteria;c__gammaproteobacteria;o__legionellales;f__legionellaceae;g__legionella;s__legionella cardiaca;superkingdom__bacteria	88.9764	5.0875e-87	325.893	3
Zotu1546	eu768718.1 pervasive effects antibiotic on human gut microbiota deep sequencing fecal clone c5_740 ;k__bacteria;p__actinobacteria;c__actinomycetia;o__bifidobacteriales;f__bifidobacteriaceae;g__bifidobacterium;s__bifidobacterium adolescentis;superkingdom__bacteria;	99.2095	6.18691e-124	448.522	3
Zotu2334	ab233210.1 legionella landfill str. oa1_2 ;k__bacteria;p__proteobacteria;c__gammaproteobacteria;o__legionellales;f__legionellaceae;g__legionella;s__legionella yabuuchiae;superkingdom__bacteria	92.8854	3.20773e-102	376.387	3
Zotu3731	fm201190.1 and distinct induced biofilm fouling operated under conditions laboratory_scale membrane bioreactors clone mbr_8_hf_bf23 ;k__bacteria;p__proteobacteria;c__betaproteobacteria;o__burkholderiales;f__comamonadaceae;g__curvibacter;s__aquamonas fontana;superkingdom__bacteria	97.6285	1.66018e-118	430.488	3
Zotu4540	ab070984.1 nitrosospira multiformis str. atcc25196 ;k__bacteria;p__proteobacteria;c__betaproteobacteria;o__nitrosomonadales;f__nitrosomonadaceae;g__nitrosospira;s__nitrosospira multiformis;superkingdom__bacteria	94.4664	1.19541e-107	394.421	3
Zotu4601	bacterium ellin514 ;k__bacteria;p__verrucomicrobia;c__verrucomicrobiae;o__verrucomicrobiales;f__verrucomicrobia subdivision 3;g__pedosphaera;s__pedosphaera parvula;superkingdom__bacteria;superphylum__chlamydiae/verrucomicrobia group	82.2134	2.63772e-65	253.758	3
Zotu4704	nocardia farcinica ;k__bacteria;p__actinobacteria;c__actinomycetia;o__corynebacteriales;f__nocardiaceae;g__nocardia;s__nocardia farcinica;superkingdom__bacteria;	98.0237	1.36276e-119	434.095	3
Zotu291	xanthomonadaceae bacterium x11 ;k__bacteria;p__proteobacteria;c__gammaproteobacteria;o__xanthomonadales;f__rhodanobacteraceae;g__metallibacterium;s__xanthomonadaceae bacterium; superkingdom__bacteria;	94.8617	9.81252e-109	398.027	2
Zotu462	ay123803.1 nitrosovibrio tenuis str. nv1 ;k__bacteria;p__proteobacteria;c__betaproteobacteria;o__nitrosomonadales;f__nitrosomonadaceae;g__nitrosovibrio;s__nitrosovibrio tenuis;superkingdom__bacteria	94.0711	5.08301e-106	389.011	2
Zotu524	ay850379.1 ureibacillus sp. 6t19 ;k__bacteria;p__firmicutes;c__bacilli;o__bacillales;f__planococcaceae;g__ureibacillus;s__ureibacillus suwonensis;superkingdom__bacteria	86.166	7.07174e-79	298.842	2
Zotu606	ab088116.1 pseudomonas thermaerum str. t1 ;k__bacteria;p__proteobacteria;c__gammaproteobacteria;o__pseudomonadales;f__pseudomonadaceae;g__pseudomonas;s__pseudomonas thermaerum;superkingdom__bacteria	100	1.19435e-126	457.539	2
Zotu645	gemmobacter tilapiae ;k__bacteria;p__proteobacteria;c__alphaproteobacteria;o__rhodobacterales;f__rhodobacteraceae;g__gemmobacter;s__gemmobacter tilapiae;superkingdom__bacteria	98.0237	1.36276e-119	434.997	2
Zotu655	candidatus allobeggiatoa halophila ;k__bacteria;p__proteobacteria;c__gammaproteobacteria;o__thiotrichales;f__thiotrichaceae;g__candidatus allobeggiato;s__candidatus allobeggiatoa halophila;superkingdom__bacteria	90.9091	3.66002e-95	353.845	2
Zotu711	terrimonas rubra ;k__bacteria;p__bacteroidetes;c__chitinophagia;o__chitinophagales;f__chitinophagaceae;g__terrimonas;s__terrimonas rubra; superkingdom__bacteria;	98.0237	1.36276e-119	434.997	2
Zotu818	azoarcus indigens ;k__bacteria;p__proteobacteria;c__betaproteobacteria;o__rhodocyclales;f__zoogloeaceae;g__azoarcus;s__azoarcus indigens; superkingdom__bacteria;	96.0474	4.45488e-113	412.454	2
Zotu1322	aquicella siphonis ;k__bacteria;p__proteobacteria;c__gammaproteobacteria;o__legionellales;f__coxiellaceae;g__aquicella;s__aquicella siphonis;superkingdom__bacteria	95.6522	1.89426e-111	407.044	2
Zotu1392	sideroxydans lithotrophicus es_1 ;k__bacteria;p__proteobacteria;c__betaproteobacteria;o__nitrosomonadales;f__gallionellaceae;g__sideroxydans;s__sideroxydans lithotrophicus; superkingdom__bacteria;	100	1.19435e-126	457.539	2
Zotu1643	af526925.2 mars odyssey orbiter and encapsulation facility clone t6_5 sp. ;k__bacteria;p__proteobacteria;c__betaproteobacteria;o__burkholderiales;f__comamonadaceae;g__variovorax;s__variovorax paradoxus;superkingdom__bacteria	99.6047	5.07852e-125	452.129	2
Zotu2721	aquaspirillum serpens ;k__bacteria;p__proteobacteria;c__betaproteobacteria;o__neisseriales;f__chromobacteriaceae;g__aquaspirillum;s__aquaspirillum serpens;superkingdom__bacteria	96.4427	3.65679e-114	416.061	2
Zotu2726	fj387585.1 burkholderia andropogonis str. 6370 ;k__bacteria;p__proteobacteria;c__betaproteobacteria;o__burkholderiales;f__burkholderiaceae;g__burkholderia;s__burkholderia andropogonis;superkingdom__bacteria	94.8617	9.81252e-109	398.027	2
Zotu2871	eu772956.1 bush dog feces clone bdog3_aad70d03 ;k__bacteria;p__firmicutes;c__clostridia;o__eubacteriales;f__lachnospiraceae;g__blautia;s__blautia producta;superkingdom__bacteria;	97.6285	1.66018e-118	430.488	2
Zotu3715	pediococcus pentosaceus ;k__bacteria;p__firmicutes;c__bacilli;o__lactobacillales;f__lactobacillaceae;g__pediococcus;s__pediococcus pentosaceus;superkingdom__bacteria	97.6285	1.66018e-118	430.488	2
Zotu3769	aquicella siphonis ;k__bacteria;p__proteobacteria;c__gammaproteobacteria;o__legionellales;f__coxiellaceae;g__aquicella;s__aquicella siphonis;superkingdom__bacteria	94.4664	1.19541e-107	394.421	2
Zotu3832	gq390223.1 oxic_anoxic interface meromictic crater lake lac pavin clone eub62a8 ;k__bacteria;p__proteobacteria;c__gammaproteobacteria;o__methylococcales;f__crenotrichaceae;g__crenothrix;s__crenothrix polyspora;superkingdom__bacteria	95.2569	2.30768e-110	403.438	2
Zotu3923	af418170.1 desulfovibrio giganteus str. dsm 4370 ;k__bacteria;p__proteobacteria;c__deltaproteobacteria;o__desulfovibrionales;f__desulfovibrionaceae;g__desulfovibrio;s__desulfovibrio giganteus;superkingdom__bacteria;subphylum__delta/epsilon subdivisions	88.189	2.63539e-84	316.876	2
Zotu4116	fj369635.1 feces adult twins and mothers ;k__bacteria;p__verrucomicrobia;c__verrucomicrobiae;o__verrucomicrobiales;f__akkermansiaceae;g__akkermansia;s__akkermansia muciniphila; superkingdom__bacteria;	72.2656	3.23358e-26	124.817	2
Zotu4131	aquicella siphonis ;k__bacteria;p__proteobacteria;c__gammaproteobacteria;o__legionellales;f__coxiellaceae;g__aquicella;s__aquicella siphonis;superkingdom__bacteria	98.0237	1.36276e-119	434.997	2
Zotu4873	rhodoferax ferrireducens ;k__bacteria;p__proteobacteria;c__betaproteobacteria;o__burkholderiales;f__comamonadaceae;g__rhodoferax;s__rhodoferax ferrireducens;superkingdom__bacteria	97.6285	1.66018e-118	430.488	2
Zotu4874	legionella pneumophila ;k__bacteria;p__proteobacteria;c__gammaproteobacteria;o__legionellales;f__legionellaceae;g__legionella;s__legionella pneumophila;superkingdom__bacteria	90.9091	3.66002e-95	352.943	2
Zotu4950	rhodoferax ferrireducens ;k__bacteria;p__proteobacteria;c__betaproteobacteria;o__burkholderiales;f__comamonadaceae;g__rhodoferax;s__rhodoferax ferrireducens;superkingdom__bacteria	98.7654	7.05926e-117	425.078	2
Zotu5101	pseudolabrys taiwanensis ;k__bacteria;p__proteobacteria;c__alphaproteobacteria;o__hyphomicrobiales;f__xanthobacteraceae;g__pseudolabrys;s__pseudolabrys taiwanensis;superkingdom__bacteria;	96.0474	4.45488e-113	412.454	2
Zotu13	ferriphaselus amnicola ;k__bacteria;p__proteobacteria;c__betaproteobacteria;o__nitrosomonadales;f__gallionellaceae;g__ferriphaselus;s__ferriphaselus amnicola; superkingdom__bacteria;	100	1.19435e-126	457.539	1
Zotu36	dq342320.1 rhodobacter capsulatus str. atcc 11166 ;k__bacteria;p__proteobacteria;c__alphaproteobacteria;o__rhodobacterales;f__rhodobacteraceae;g__rhodobacter;s__rhodobacter capsulatus;superkingdom__bacteria	99.6047	5.07852e-125	452.129	1
Zotu159	x87273.1 bradyrhizobium lupini str. dsm 30140 ;k__bacteria;p__proteobacteria;c__alphaproteobacteria;o__hyphomicrobiales;f__bradyrhizobiaceae;g__bradyrhizobium;s__bradyrhizobium lupini;superkingdom__bacteria;	100	1.19435e-126	457.539	1
Zotu187	polaromonas vacuolata ;k__bacteria;p__proteobacteria;c__betaproteobacteria;o__burkholderiales;f__comamonadaceae;g__polaromonas;s__polaromonas vacuolata;superkingdom__bacteria	100	1.19435e-126	457.539	1
Zotu348	methylotenera versatilis 301 ;k__bacteria;p__proteobacteria;c__betaproteobacteria;o__nitrosomonadales;f__methylophilaceae;g__methylotenera;s__methylotenera versatilis; superkingdom__bacteria;	99.6047	5.07852e-125	452.129	1
Zotu510	fj387585.1 burkholderia andropogonis str. 6370 ;k__bacteria;p__proteobacteria;c__betaproteobacteria;o__burkholderiales;f__burkholderiaceae;g__burkholderia;s__burkholderia andropogonis;superkingdom__bacteria	95.2569	2.30768e-110	403.438	1
Zotu555	hydrogenophaga defluvii ;k__bacteria;p__proteobacteria;c__betaproteobacteria;o__burkholderiales;f__comamonadaceae;g__hydrogenophaga;s__hydrogenophaga defluvii;superkingdom__bacteria	98.8142	2.63074e-122	444.013	1
Zotu568	gq076972.1 topographical and temporal human skin microbiome skin umbilicus clone nbw1155h08c1 ;k__bacteria;p__proteobacteria;c__betaproteobacteria;o__burkholderiales;f__oxalobacteraceae;g__massilia;s__massilia timonae;superkingdom__bacteria	100	1.19435e-126	457.539	1
Zotu597	gq076399.1 topographical and temporal human skin microbiome skin plantar heel clone nbw364f01c1 ;k__bacteria;p__proteobacteria;c__gammaproteobacteria;o__pseudomonadales;f__pseudomonadaceae;g__pseudomonas;s__pseudomonas fragi;superkingdom__bacteria;species group pseudomonas chlororaphis group	89.7233	2.30972e-91	340.32	1
Zotu633	eu768718.1 pervasive effects antibiotic on human gut microbiota deep sequencing fecal clone c5_740 ;k__bacteria;p__actinobacteria;c__actinomycetia;o__bifidobacteriales;f__bifidobacteriaceae;g__bifidobacterium;s__bifidobacterium adolescentis;superkingdom__bacteria;	99.6047	5.07852e-125	453.03	1
Zotu795	ay647284.1 bacillus bataviensis str. msu1210 ;k__bacteria;p__firmicutes;c__bacilli;o__bacillales;f__bacillaceae;g__bacillus;s__bacillus bataviensis;superkingdom__bacteria	99.6047	5.07852e-125	453.03	1
Zotu825	eu981275.1 sulfate reducing living bench scale aquifer column water clone e21_sw ;k__bacteria;p__firmicutes;c__clostridia;o__eubacteriales;f__peptococcaceae;g__desulfosporosinus;s__desulfosporosinus meridiei;superkingdom__bacteria;	97.2332	7.05926e-117	425.98	1
Zotu934	af371499.1 swine intestine clone p_3424_swa2 ;k__bacteria;p__firmicutes;c__bacilli;o__lactobacillales;f__lactobacillaceae;g__lactobacillus;s__lactobacillus ruminis;superkingdom__bacteria	99.6047	5.07852e-125	453.03	1
Zotu1008	gemmatimonas aurantiaca t_27 ;k__bacteria;p__gemmatimonadetes;c__gemmatimonadetes;o__gemmatimonadales;f__gemmatimonadaceae;g__gemmatimonas;s__gemmatimonas aurantiaca;superkingdom__bacteria	88.1423	6.19785e-86	322.286	1
Zotu1084	nc_010524.1 leptothrix cholodnii str. sp_6 ;k__bacteria;p__proteobacteria;c__betaproteobacteria;o__burkholderiales;f__burkholderiales;g__leptothrix;s__leptothrix cholodnii;superkingdom__bacteria	99.2095	6.18691e-124	448.522	1
Zotu1096	rhizobacter fulvus ;k__bacteria;p__proteobacteria;c__betaproteobacteria;o__burkholderiales;f__burkholderiales;g__rhizobacter;s__rhizobacter fulvus;superkingdom__bacteria	98.8142	2.63074e-122	443.112	1
Zotu1158	aquicella siphonis ;k__bacteria;p__proteobacteria;c__gammaproteobacteria;o__legionellales;f__coxiellaceae;g__aquicella;s__aquicella siphonis;superkingdom__bacteria	95.6522	1.89426e-111	407.044	1
Zotu1355	synechococcus bigranulatus 0431 ;k__bacteria;p__cyanobacteria;c__cyanobacteria;o__synechococcales;f__synechococcaceae;g__synechococcus;s__synechococcus bigranulatus;superkingdom__bacteria;subclass oscillatoriophycideae	75.5906	2.02967e-41	174.41	1
Zotu1572	gq076399.1 topographical and temporal human skin microbiome skin plantar heel clone nbw364f01c1 ;k__bacteria;p__proteobacteria;c__gammaproteobacteria;o__pseudomonadales;f__pseudomonadaceae;g__pseudomonas;s__pseudomonas fragi;superkingdom__bacteria;species group pseudomonas chlororaphis group	90.1186	1.89594e-92	343.926	1
Zotu1598	gq390223.1 oxic_anoxic interface meromictic crater lake lac pavin clone eub62a8 ;k__bacteria;p__proteobacteria;c__gammaproteobacteria;o__methylococcales;f__crenotrichaceae;g__crenothrix;s__crenothrix polyspora;superkingdom__bacteria	96.0474	4.45488e-113	412.454	1
Zotu1692	nordella oligomobilis ;k__bacteria;p__proteobacteria;c__alphaproteobacteria;o__hyphomicrobiales;f__hyphomicrobiales;g__nordella;s__nordella oligomobilis;superkingdom__bacteria;	96.8504	3.65679e-114	416.061	1
Zotu1772	gu233447.1 rhodoferax antarcticus str. ant.br ;k__bacteria;p__proteobacteria;c__betaproteobacteria;o__burkholderiales;f__comamonadaceae;g__rhodoferax;s__rhodoferax antarcticus;superkingdom__bacteria	98.8142	2.63074e-122	443.112	1
Zotu1778	leptolyngbya boryana encb_ch12 ;k__bacteria;p__cyanobacteria;c__cyanobacteria;o__synechococcales;f__leptolyngbyaceae;g__leptolyngbya;s__leptolyngbya boryana; superkingdom__bacteria;	76.5182	7.08424e-41	172.606	1
Zotu1962	herbaspirillum massiliense jc206 ;k__bacteria;p__proteobacteria;c__betaproteobacteria;o__burkholderiales;f__oxalobacteraceae;g__herbaspirillum;s__herbaspirillum massiliense;superkingdom__bacteria	98.0237	1.36276e-119	434.095	1
Zotu2046	y17590.1 thauera mechernichensis str. tl1 ;k__bacteria;p__proteobacteria;c__betaproteobacteria;o__rhodocyclales;f__zoogloeaceae;g__thauera;s__thauera mechernichensis; superkingdom__bacteria;	92.0949	1.66165e-99	367.37	1
Zotu2107	aquicella siphonis ;k__bacteria;p__proteobacteria;c__gammaproteobacteria;o__legionellales;f__coxiellaceae;g__aquicella;s__aquicella siphonis;superkingdom__bacteria	91.3043	8.60754e-97	358.353	1
Zotu2262	planctomyces maris ;k__bacteria;p__planctomycetes;c__planctomycetia;o__planctomycetales;f__planctomycetaceae;g__planctomyces;s__planctomyces maris;superkingdom__bacteria	90.7258	5.43195e-93	345.73	1
Zotu2272	aquicella siphonis ;k__bacteria;p__proteobacteria;c__gammaproteobacteria;o__legionellales;f__coxiellaceae;g__aquicella;s__aquicella siphonis;superkingdom__bacteria	94.4664	1.19541e-107	394.421	1
Zotu2275	aquicella siphonis ;k__bacteria;p__proteobacteria;c__gammaproteobacteria;o__legionellales;f__coxiellaceae;g__aquicella;s__aquicella siphonis;superkingdom__bacteria	97.6285	1.66018e-118	430.488	1
Zotu2353	eu768718.1 pervasive effects antibiotic on human gut microbiota deep sequencing fecal clone c5_740 ;k__bacteria;p__actinobacteria;c__actinomycetia;o__bifidobacteriales;f__bifidobacteriaceae;g__bifidobacterium;s__bifidobacterium adolescentis;superkingdom__bacteria;	99.6032	1.77258e-124	451.227	1
Zotu2450	bellilinea caldifistulae ;k__bacteria;p__chloroflexi;c__anaerolineae;o__anaerolineales;f__anaerolineaceae;g__bellilinea;s__bellilinea caldifistulae;superkingdom__bacteria	90.4762	1.55628e-93	347.533	1
Zotu2654	candidatus cyrtobacter zanobii ;k__bacteria;p__proteobacteria;c__alphaproteobacteria;o__rickettsiales;f__candidatus midichloriaceae;g__candidatus cyrtobacter;s__candidatus cyrtobacter zanobii;superkingdom__bacteria	78.4	1.46017e-49	201.46	1
Zotu2820	amorphus coralli ;k__bacteria;p__proteobacteria;c__alphaproteobacteria;o__hyphomicrobiales;f__amorphaceae;g__amorphus;s__amorphus coralli;superkingdom__bacteria;	96.8379	8.59994e-116	421.471	1
Zotu3023	gu233447.1 rhodoferax antarcticus str. ant.br ;k__bacteria;p__proteobacteria;c__betaproteobacteria;o__burkholderiales;f__comamonadaceae;g__rhodoferax;s__rhodoferax antarcticus;superkingdom__bacteria	98.0237	1.36276e-119	434.095	1
Zotu3039	sulfuritalea hydrogenivorans sk43h ;k__bacteria;p__proteobacteria;c__betaproteobacteria;o__nitrosomonadales;f__sterolibacteriaceae;g__sulfuritalea;s__sulfuritalea hydrogenivorans; superkingdom__bacteria;	94.8617	9.81252e-109	398.027	1
Zotu3071	eu776027.1 spotted hyena feces clone hy2_d10 ;k__bacteria;p__firmicutes;c__clostridia;o__eubacteriales;f__peptostreptococcaceae;g__peptoclostridium;s__clostridium hiranonis;superkingdom__bacteria;	98.0159	4.73507e-119	432.291	1
Zotu3309	streptococcus lutetiensis ;k__bacteria;p__firmicutes;c__bacilli;o__lactobacillales;f__streptococcaceae;g__streptococcus;s__streptococcus lutetiensis;superkingdom__bacteria	94.8413	3.40948e-108	396.224	1
Zotu3411	candidatus nitrotoga arctica ;k__bacteria;p__proteobacteria;c__betaproteobacteria;o__nitrosomonadales;f__gallionellaceae;g__candidatus nitrotoga;s__candidatus nitrotoga arctica; superkingdom__bacteria;	98.8142	2.63074e-122	443.112	1
Zotu3915	aquicella siphonis ;k__bacteria;p__proteobacteria;c__gammaproteobacteria;o__legionellales;f__coxiellaceae;g__aquicella;s__aquicella siphonis;superkingdom__bacteria	97.6285	1.66018e-118	430.488	1
Zotu4403	y14302.1 hyphomicrobium vulgare str. ifam mc_750 atcc 27500 ;k__bacteria;p__proteobacteria;c__alphaproteobacteria;o__hyphomicrobiales;f__hyphomicrobiaceae;g__hyphomicrobium;s__hyphomicrobium vulgare;superkingdom__bacteria;	97.2332	7.05926e-117	425.078	1
Zotu4410	dq855943.1 clostridium disporicum str. nml 05a027 ;k__bacteria;p__firmicutes;c__clostridia;o__eubacteriales;f__clostridiaceae;g__clostridium;s__clostridium disporicum;superkingdom__bacteria;	100	1.19435e-126	457.539	1
Zotu4577	nr_028816.1 turicibacter sanguinis str. mol361 ;k__bacteria;p__firmicutes;c__erysipelotrichia;o__erysipelotrichales;f__turicibacteraceae;g__turicibacter;s__turicibacter sanguinis;superkingdom__bacteria;	98.8142	2.63074e-122	443.112	1
Zotu4996	rhizobacter fulvus ;k__bacteria;p__proteobacteria;c__betaproteobacteria;o__burkholderiales;f__burkholderiales;g__rhizobacter;s__rhizobacter fulvus;superkingdom__bacteria	99.6047	5.07852e-125	452.129	1
		93.4711

## Sheet: OTU_Percentages
otu name	taxonomy	O78A
Zotu1	eu024179.1 burkholderia ubonensis str. cip 107078 ;k__bacteria;p__proteobacteria;c__betaproteobacteria;o__burkholderiales;f__burkholderiaceae;g__burkholderia;s__burkholderia ubonensis;superkingdom__bacteria	26.6515
Zotu12	cp001614.2 teredinibacter turnerae str. t7901 ;k__bacteria;p__proteobacteria;c__gammaproteobacteria;o__cellvibrionales;f__cellvibrionaceae;g__teredinibacter;s__teredinibacter turnerae;superkingdom__bacteria	7.14718
Zotu85	legionella adelaidensis ;k__bacteria;p__proteobacteria;c__gammaproteobacteria;o__legionellales;f__legionellaceae;g__legionella;s__legionella adelaidensis;superkingdom__bacteria	2.42157
Zotu71	af002671.1 desulfobacca acetoxidans ;k__bacteria;p__proteobacteria;c__deltaproteobacteria;o__syntrophobacterales;f__syntrophaceae;g__desulfobacca;s__desulfobacca acetoxidans;superkingdom__bacteria;subphylum__delta/epsilon subdivisions	1.97643
Zotu62	aj717376.1 staphylococcus pasteuri cv5 ;k__bacteria;p__firmicutes;c__bacilli;o__bacillales;f__staphylococcaceae;g__staphylococcus;s__staphylococcus pasteuri;superkingdom__bacteria	1.69866
Zotu55	proteinimicrobium ihbtica ;k__bacteria;p__proteobacteria;c__betaproteobacteria;o__betaproteobacteria;f__betaproteobacteria;g__proteinimicrobium;s__proteinimicrobium ihbtica;superkingdom__bacteria	1.58826
Zotu168	af123264.1 thauera chlorobenzoica str. 3cb_1 ;k__bacteria;p__proteobacteria;c__betaproteobacteria;o__rhodocyclales;f__zoogloeaceae;g__thauera;s__thauera chlorobenzoica; superkingdom__bacteria;	1.04341
Zotu34	terrimonas lutea ;k__bacteria;p__bacteroidetes;c__chitinophagia;o__chitinophagales;f__chitinophagaceae;g__terrimonas;s__terrimonas lutea; superkingdom__bacteria;	0.94726
Zotu165	aquicella siphonis ;k__bacteria;p__proteobacteria;c__gammaproteobacteria;o__legionellales;f__coxiellaceae;g__aquicella;s__aquicella siphonis;superkingdom__bacteria	0.858232
Zotu213	methylomonas methanica mc09 ;k__bacteria;p__proteobacteria;c__gammaproteobacteria;o__methylococcales;f__methylococcaceae;g__methylomonas;s__methylomonas methanica;superkingdom__bacteria	0.847548
Zotu116	fj167349.1 lactococcus lactis str. t12 ;k__bacteria;p__firmicutes;c__bacilli;o__lactobacillales;f__streptococcaceae;g__lactococcus;s__lactococcus lactis;superkingdom__bacteria	0.772765
Zotu45	gq046041.1 topographical and temporal human skin microbiome skin volar forearm clone nbw993b10c1 ;k__bacteria;p__actinobacteria;c__actinomycetia;o__corynebacteriales;f__corynebacteriaceae;g__corynebacterium;s__corynebacterium kroppenstedtii;superkingdom__bacteria;	0.737153
Zotu46	ilumatobacter fluminis ;k__bacteria;p__actinobacteria;c__acidimicrobiia;o__acidimicrobiales;f__ilumatobacteraceae;g__ilumatobacter;s__ilumatobacter fluminis; superkingdom__bacteria;	0.665931
Zotu65	fj387585.1 burkholderia andropogonis str. 6370 ;k__bacteria;p__proteobacteria;c__betaproteobacteria;o__burkholderiales;f__burkholderiaceae;g__burkholderia;s__burkholderia andropogonis;superkingdom__bacteria	0.616075
Zotu112	frigoribacterium faeni ;k__bacteria;p__actinobacteria;c__actinomycetia;o__micrococcales;f__microbacteriaceae;g__frigoribacterium;s__frigoribacterium faeni;superkingdom__bacteria;	0.598269
Zotu69	gq032279.1 topographical and temporal human skin microbiome skin volar forearm clone nbw904f03c1 ;k__bacteria;p__proteobacteria;c__gammaproteobacteria;o__pseudomonadales;f__moraxellaceae;g__acinetobacter;s__acinetobacter lwoffii;superkingdom__bacteria	0.587586
Zotu613	aquicella siphonis ;k__bacteria;p__proteobacteria;c__gammaproteobacteria;o__legionellales;f__coxiellaceae;g__aquicella;s__aquicella siphonis;superkingdom__bacteria	0.562658
Zotu482	aj576247.1 pseudomonas syringae lz4w ;k__bacteria;p__proteobacteria;c__gammaproteobacteria;o__pseudomonadales;f__pseudomonadaceae;g__pseudomonas;s__pseudomonas syringae;superkingdom__bacteria;species group pseudomonas syringae group	0.527047
Zotu200	ab245343.1 sphingopyxis ginsengisoli str. gsoil 250 ;k__bacteria;p__proteobacteria;c__alphaproteobacteria;o__sphingomonadales;f__sphingomonadaceae;g__sphingopyxis;s__sphingopyxis ginsengisoli;superkingdom__bacteria	0.502119
Zotu575	nc_008390.1 burkholderia cepacia str. ammd ;k__bacteria;p__proteobacteria;c__betaproteobacteria;o__burkholderiales;f__burkholderiaceae;g__burkholderia;s__burkholderia cepacia;superkingdom__bacteria;species group burkholderia cepacia complex	0.494997
Zotu298	sulfuricella denitrificans skb26 ;k__bacteria;p__proteobacteria;c__betaproteobacteria;o__nitrosomonadales;f__sulfuricellaceae;g__sulfuricella;s__sulfuricella denitrificans;superkingdom__bacteria;	0.491435
Zotu373	legionella adelaidensis ;k__bacteria;p__proteobacteria;c__gammaproteobacteria;o__legionellales;f__legionellaceae;g__legionella;s__legionella adelaidensis;superkingdom__bacteria	0.47363
Zotu4	af435948.2 rhodoferax ferrireducens str. t118 ;k__bacteria;p__proteobacteria;c__betaproteobacteria;o__burkholderiales;f__comamonadaceae;g__rhodoferax;s__rhodoferax ferrireducens;superkingdom__bacteria	0.445141
Zotu101	marinobacterium coralli ;k__bacteria;p__proteobacteria;c__gammaproteobacteria;o__oceanospirillales;f__oceanospirillaceae;g__marinobacterium;s__marinobacterium coralli; superkingdom__bacteria;	0.438019
Zotu190	eu768718.1 pervasive effects antibiotic on human gut microbiota deep sequencing fecal clone c5_740 ;k__bacteria;p__actinobacteria;c__actinomycetia;o__bifidobacteriales;f__bifidobacteriaceae;g__bifidobacterium;s__bifidobacterium adolescentis;superkingdom__bacteria;	0.427335
Zotu714	aquicella siphonis ;k__bacteria;p__proteobacteria;c__gammaproteobacteria;o__legionellales;f__coxiellaceae;g__aquicella;s__aquicella siphonis;superkingdom__bacteria	0.423774
Zotu56	gq079934.1 topographical and temporal human skin microbiome skin volar forearm clone nbw1183c04c1 ;k__bacteria;p__actinobacteria;c__actinomycetia;o__corynebacteriales;f__corynebacteriaceae;g__corynebacterium;s__corynebacterium kroppenstedtii;superkingdom__bacteria;	0.413091
Zotu564	gemmatimonas aurantiaca ;k__bacteria;p__gemmatimonadetes;c__gemmatimonadetes;o__gemmatimonadales;f__gemmatimonadaceae;g__gemmatimonas;s__gemmatimonas aurantiaca;superkingdom__bacteria	0.405968
Zotu68	ay281086.1 streptococcus sanguinis str. atcc 49296 ;k__bacteria;p__firmicutes;c__bacilli;o__lactobacillales;f__streptococcaceae;g__streptococcus;s__streptococcus sanguinis;superkingdom__bacteria	0.398846
Zotu493	af123264.1 thauera chlorobenzoica str. 3cb_1 ;k__bacteria;p__proteobacteria;c__betaproteobacteria;o__rhodocyclales;f__zoogloeaceae;g__thauera;s__thauera chlorobenzoica; superkingdom__bacteria;	0.359674
Zotu696	acidiferrobacter thiooxydans ;k__bacteria;p__proteobacteria;c__gammaproteobacteria;o__acidiferrobacterales;f__acidiferrobacteraceae;g__acidiferrobacter;s__acidiferrobacter thiooxydans; superkingdom__bacteria;	0.338307
Zotu264	skermanella aerolata ;k__bacteria;p__proteobacteria;c__alphaproteobacteria;o__rhodospirillales;f__azospirillaceae;g__skermanella;s__skermanella aerolata;superkingdom__bacteria;	0.334746
Zotu593	nc_010117.1 coxiella burnetii str. rsa 331 ;k__bacteria;p__proteobacteria;c__gammaproteobacteria;o__legionellales;f__coxiellaceae;g__coxiella;s__coxiella burnetii;superkingdom__bacteria	0.334746
Zotu178	eu776027.1 spotted hyena feces clone hy2_d10 ;k__bacteria;p__firmicutes;c__clostridia;o__eubacteriales;f__peptostreptococcaceae;g__peptoclostridium;s__clostridium hiranonis;superkingdom__bacteria;	0.327624
Zotu957	fimbriimonas ginsengisoli gsoil 348 ;k__bacteria;p__armatimonadetes;c__fimbriimonadia;o__fimbriimonadales;f__fimbriimonadaceae;g__fimbriimonas;s__fimbriimonas ginsengisoli;superkingdom__bacteria	0.324063
Zotu474	legionella hackeliae ;k__bacteria;p__proteobacteria;c__gammaproteobacteria;o__legionellales;f__legionellaceae;g__legionella;s__legionella hackeliae;superkingdom__bacteria	0.313379
Zotu766	z49725.1 legionella gratiana ;k__bacteria;p__proteobacteria;c__gammaproteobacteria;o__legionellales;f__legionellaceae;g__legionella;s__legionella gratiana;superkingdom__bacteria	0.302696
Zotu1305	eu157188.1 variation fecal microbiology erhualian pigs after being d forty times vitro feces clone a2 ;k__bacteria;p__firmicutes;c__negativicutes;o__veillonellales;f__veillonellaceae;g__megasphaera;s__megasphaera elsdenii; superkingdom__bacteria;	0.302696
Zotu1648	aquicella siphonis ;k__bacteria;p__proteobacteria;c__gammaproteobacteria;o__legionellales;f__coxiellaceae;g__aquicella;s__aquicella siphonis;superkingdom__bacteria	0.302696
Zotu241	am157441.1 streptococcus parasanguinis mother v4 ;k__bacteria;p__firmicutes;c__bacilli;o__lactobacillales;f__streptococcaceae;g__streptococcus;s__streptococcus parasanguinis;superkingdom__bacteria	0.295574
Zotu1803	aquicella siphonis ;k__bacteria;p__proteobacteria;c__gammaproteobacteria;o__legionellales;f__coxiellaceae;g__aquicella;s__aquicella siphonis;superkingdom__bacteria	0.295574
Zotu1293	reyranella massiliensis ;k__bacteria;p__proteobacteria;c__alphaproteobacteria;o__hyphomicrobiales;f__reyranellaceae;g__reyranella;s__reyranella massiliensis;superkingdom__bacteria;	0.277768
Zotu1397	aj565434.1 spirochaeta sp. mwh_huw24 ;k__bacteria;p__spirochaetes;c__spirochaetia;o__spirochaetales;f__spirochaetaceae;g__spirochaeta;s__spirochaeta aurantia;superkingdom__bacteria	0.277768
Zotu978	fj719070.1 protozoan grazers alter metabolically active aquifer aquifier sediments clone p04_c04 ;k__bacteria;p__proteobacteria;c__betaproteobacteria;o__rhodocyclales;f__rhodocyclaceae;g__rhodocyclus;s__rhodocyclus tenuis;superkingdom__bacteria	0.274207
Zotu242	ab200295.1 lab_scale sequencing batch reactor clone utfs_of09_d22_93 ;k__bacteria;p__proteobacteria;c__betaproteobacteria;o__rhodocyclales;f__rhodocyclaceae;g__rhodocyclus;s__rhodocyclus tenuis;superkingdom__bacteria	0.267085
Zotu428	amorphus coralli ;k__bacteria;p__proteobacteria;c__alphaproteobacteria;o__hyphomicrobiales;f__amorphaceae;g__amorphus;s__amorphus coralli;superkingdom__bacteria;	0.263523
Zotu1403	aj234046.1 actinomyces viscosus str. ccug 33710 ;k__bacteria;p__actinobacteria;c__actinomycetia;o__actinomycetales;f__actinomycetaceae;g__actinomyces;s__actinomyces viscosus;superkingdom__bacteria;	0.263523
Zotu43	dq342320.1 rhodobacter capsulatus str. atcc 11166 ;k__bacteria;p__proteobacteria;c__alphaproteobacteria;o__rhodobacterales;f__rhodobacteraceae;g__rhodobacter;s__rhodobacter capsulatus;superkingdom__bacteria	0.259962
Zotu83	eu340219.1 on aquatic macrophytes geothermally active area sedge bay yellowstone lake wy aquatic macrophytes geothermally active area clone sc\41 ;k__bacteria;p__proteobacteria;c__gammaproteobacteria;o__thiotrichales;f__thiotrichaceae;g__thiothrix;s__thiothrix fructosivorans;superkingdom__bacteria	0.256401
Zotu2195	candidatus allobeggiatoa halophila ;k__bacteria;p__proteobacteria;c__gammaproteobacteria;o__thiotrichales;f__thiotrichaceae;g__candidatus allobeggiato;s__candidatus allobeggiatoa halophila;superkingdom__bacteria	0.25284
Zotu676	ay204889.1 lactobacillus sakei carnosus subsp. melibiosus str. ccug 34545 ;k__bacteria;p__firmicutes;c__bacilli;o__lactobacillales;f__lactobacillaceae;g__lactobacillus;s__lactobacillus sakei;superkingdom__bacteria	0.249279
Zotu2207	acdq01000020.1 oxalobacter formigenes str. oxcc13 ;k__bacteria;p__proteobacteria;c__betaproteobacteria;o__burkholderiales;f__oxalobacteraceae;g__oxalobacter;s__oxalobacter formigenes;superkingdom__bacteria	0.249279
Zotu1195	ignavibacterium album jcm 16511 ;k__bacteria;p__ignavibacteriae;c__ignavibacteria;o__ignavibacteriales;f__ignavibacteriaceae;g__ignavibacterium;s__ignavibacterium album;superkingdom__bacteria;superphylum__bacteroidetes/chlorobi group	0.245718
Zotu370	am992194.1 micrococcus luteus ts iw 23 ;k__bacteria;p__actinobacteria;c__actinomycetia;o__micrococcales;f__micrococcaceae;g__micrococcus;s__micrococcus luteus;superkingdom__bacteria;	0.242157
Zotu1237	sphingomonas soli ;k__bacteria;p__proteobacteria;c__alphaproteobacteria;o__sphingomonadales;f__sphingomonadaceae;g__sphingomonas;s__sphingomonas soli;superkingdom__bacteria	0.242157
Zotu1105	nc_010117.1 coxiella burnetii str. rsa 331 ;k__bacteria;p__proteobacteria;c__gammaproteobacteria;o__legionellales;f__coxiellaceae;g__coxiella;s__coxiella burnetii;superkingdom__bacteria	0.238595
Zotu1537	af429763.1 streptococcus lutetiensis subsp. coli str. hdp90246 ;k__bacteria;p__firmicutes;c__bacilli;o__lactobacillales;f__streptococcaceae;g__streptococcus;s__streptococcus lutetiensis;superkingdom__bacteria	0.238595
Zotu2067	nr_028816.1 turicibacter sanguinis str. mol361 ;k__bacteria;p__firmicutes;c__erysipelotrichia;o__erysipelotrichales;f__turicibacteraceae;g__turicibacter;s__turicibacter sanguinis;superkingdom__bacteria;	0.238595
Zotu58	am696713.1 rhodobium orientis str. ja208 ;k__bacteria;p__proteobacteria;c__alphaproteobacteria;o__hyphomicrobiales;f__rhodobiaceae;g__rhodobium;s__rhodobium orientis;superkingdom__bacteria;	0.235034
Zotu287	gq045971.1 topographical and temporal human skin microbiome skin volar forearm clone nbw992b09c1 ;k__bacteria;p__proteobacteria;c__gammaproteobacteria;o__pasteurellales;f__pasteurellaceae;g__haemophilus;s__haemophilus parainfluenzae;superkingdom__bacteria	0.235034
Zotu512	candidatus nitrotoga arctica ;k__bacteria;p__proteobacteria;c__betaproteobacteria;o__nitrosomonadales;f__gallionellaceae;g__candidatus nitrotoga;s__candidatus nitrotoga arctica; superkingdom__bacteria;	0.231473
Zotu78	rhizobacter fulvus ;k__bacteria;p__proteobacteria;c__betaproteobacteria;o__burkholderiales;f__burkholderiales;g__rhizobacter;s__rhizobacter fulvus;superkingdom__bacteria	0.227912
Zotu363	caulobacter fusiformis ;k__bacteria;p__proteobacteria;c__alphaproteobacteria;o__caulobacterales;f__caulobacteraceae;g__caulobacter;s__caulobacter fusiformis;superkingdom__bacteria	0.227912
Zotu495	aquicella siphonis ;k__bacteria;p__proteobacteria;c__gammaproteobacteria;o__legionellales;f__coxiellaceae;g__aquicella;s__aquicella siphonis;superkingdom__bacteria	0.227912
Zotu1498	aquicella siphonis ;k__bacteria;p__proteobacteria;c__gammaproteobacteria;o__legionellales;f__coxiellaceae;g__aquicella;s__aquicella siphonis;superkingdom__bacteria	0.227912
Zotu429	am284971.1 burkholderia nodosa str. r_25485 ;k__bacteria;p__proteobacteria;c__betaproteobacteria;o__burkholderiales;f__burkholderiaceae;g__burkholderia;s__burkholderia nodosa;superkingdom__bacteria	0.22079
Zotu444	gq113833.1 topographical and temporal human skin microbiome skin volar forearm clone nbw636e07c1 ;k__bacteria;p__actinobacteria;c__actinomycetia;o__actinomycetales;f__actinomycetaceae;g__actinomyces;s__actinomyces odontolyticus;superkingdom__bacteria;	0.22079
Zotu1750	am180475.1 rhodovulum sp. ber2106 ;k__bacteria;p__proteobacteria;c__alphaproteobacteria;o__rhodobacterales;f__rhodobacteraceae;g__rhodovulum;s__rhodovulum marinum;superkingdom__bacteria	0.22079
Zotu589	candidatus planktophila limnetica ;k__bacteria;p__actinobacteria;c__actinomycetia;o__candidatus nanopelagicales;f__candidatus nanopelagicaceae;g__candidatus planktophila;s__candidatus planktophila limnetica;superkingdom__bacteria;	0.217229
Zotu2021	proteinimicrobium ihbtica ;k__bacteria;p__proteobacteria;c__betaproteobacteria;o__betaproteobacteria;f__betaproteobacteria;g__proteinimicrobium;s__proteinimicrobium ihbtica;superkingdom__bacteria	0.217229
Zotu1418	flavobacterium lindanitolerans ;k__bacteria;p__bacteroidetes;c__flavobacteriia;o__flavobacteriales;f__flavobacteriaceae;g__flavobacterium;s__flavobacterium lindanitolerans;superkingdom__bacteria;superphylum__bacteroidetes/chlorobi group	0.213668
Zotu6	asticcacaulis benevestitus ;k__bacteria;p__proteobacteria;c__alphaproteobacteria;o__caulobacterales;f__caulobacteraceae;g__asticcacaulis;s__asticcacaulis benevestitus;superkingdom__bacteria	0.210106
Zotu1150	legionella adelaidensis ;k__bacteria;p__proteobacteria;c__gammaproteobacteria;o__legionellales;f__legionellaceae;g__legionella;s__legionella adelaidensis;superkingdom__bacteria	0.210106
Zotu1444	chitinophaga arvensicola ;k__bacteria;p__bacteroidetes;c__chitinophagia;o__chitinophagales;f__chitinophagaceae;g__chitinophaga;s__chitinophaga arvensicola; superkingdom__bacteria;	0.210106
Zotu1922	eu772956.1 bush dog feces clone bdog3_aad70d03 ;k__bacteria;p__firmicutes;c__clostridia;o__eubacteriales;f__lachnospiraceae;g__blautia;s__blautia producta;superkingdom__bacteria;	0.210106
Zotu278	ay833099.1 bacillus simplex ph18 ;k__bacteria;p__firmicutes;c__bacilli;o__bacillales;f__bacillaceae;g__bacillus;s__bacillus simplex;superkingdom__bacteria	0.206545
Zotu763	candidatus allobeggiatoa halophila ;k__bacteria;p__proteobacteria;c__gammaproteobacteria;o__thiotrichales;f__thiotrichaceae;g__candidatus allobeggiato;s__candidatus allobeggiatoa halophila;superkingdom__bacteria	0.206545
Zotu4447	legionella hackeliae ;k__bacteria;p__proteobacteria;c__gammaproteobacteria;o__legionellales;f__legionellaceae;g__legionella;s__legionella hackeliae;superkingdom__bacteria	0.206545
Zotu1215	ay452144.1 rhizobium sp. str. ccbau 33215 ;k__bacteria;p__proteobacteria;c__alphaproteobacteria;o__hyphomicrobiales;f__bradyrhizobiaceae;g__bradyrhizobium;s__bradyrhizobium yuanmingense;superkingdom__bacteria;	0.202984
Zotu864	thermanaerothrix daxensis ;k__bacteria;p__chloroflexi;c__anaerolineae;o__anaerolineales;f__anaerolineaceae;g__thermanaerothrix;s__thermanaerothrix daxensis;superkingdom__bacteria	0.199423
Zotu1430	y17590.1 thauera mechernichensis str. tl1 ;k__bacteria;p__proteobacteria;c__betaproteobacteria;o__rhodocyclales;f__zoogloeaceae;g__thauera;s__thauera mechernichensis; superkingdom__bacteria;	0.199423
Zotu1759	ignavibacterium album jcm 16511 ;k__bacteria;p__ignavibacteriae;c__ignavibacteria;o__ignavibacteriales;f__ignavibacteriaceae;g__ignavibacterium;s__ignavibacterium album;superkingdom__bacteria;superphylum__bacteroidetes/chlorobi group	0.199423
Zotu1861	cyanobacterium stanieri pcc 7202 ;k__bacteria;p__cyanobacteria;c__cyanobacteria;o__chroococcales;f__geminocystaceae;g__cyanobacterium;s__cyanobacterium stanieri;superkingdom__bacteria;subclass oscillatoriophycideae;	0.199423
Zotu2003	eu467794.1 north american black bear feces clone bb1_b04 ;k__bacteria;p__firmicutes;c__bacilli;o__lactobacillales;f__streptococcaceae;g__streptococcus;s__streptococcus luteciae;superkingdom__bacteria	0.199423
Zotu486	fj167349.1 lactococcus lactis str. t12 ;k__bacteria;p__firmicutes;c__bacilli;o__lactobacillales;f__streptococcaceae;g__lactococcus;s__lactococcus lactis;superkingdom__bacteria	0.195862
Zotu889	u15795.1 mycoplasma felifaucium str. atcc 43428 ;k__bacteria;p__tenericutes;c__mollicutes;o__mycoplasmatales;f__mycoplasmataceae;g__mycoplasma;s__mycoplasma felifaucium;superkingdom__bacteria	0.195862
Zotu1095	af123264.1 thauera chlorobenzoica str. 3cb_1 ;k__bacteria;p__proteobacteria;c__betaproteobacteria;o__rhodocyclales;f__zoogloeaceae;g__thauera;s__thauera chlorobenzoica; superkingdom__bacteria;	0.195862
Zotu1592	nr_027598.1 syntrophobacter fumaroxidans mpob str. mpob ;k__bacteria;p__proteobacteria;c__deltaproteobacteria;o__syntrophobacterales;f__syntrophobacteraceae;g__syntrophobacter;s__syntrophobacter fumaroxidans;superkingdom__bacteria;subphylum__delta/epsilon subdivisions	0.195862
Zotu2257	aquicella siphonis ;k__bacteria;p__proteobacteria;c__gammaproteobacteria;o__legionellales;f__coxiellaceae;g__aquicella;s__aquicella siphonis;superkingdom__bacteria	0.195862
Zotu280	y17590.1 thauera mechernichensis str. tl1 ;k__bacteria;p__proteobacteria;c__betaproteobacteria;o__rhodocyclales;f__zoogloeaceae;g__thauera;s__thauera mechernichensis; superkingdom__bacteria;	0.192301
Zotu452	ab001521.1 ornithodoros moubata symbiont ;k__bacteria;p__proteobacteria;c__gammaproteobacteria;o__legionellales;f__coxiellaceae;g__coxiella;s__coxiella burnetii;superkingdom__bacteria	0.18874
Zotu958	am998823.1 rhodoplanes sp. str. das ;k__bacteria;p__proteobacteria;c__alphaproteobacteria;o__hyphomicrobiales;f__hyphomicrobiaceae;g__rhodoplanes;s__rhodoplanes elegans;superkingdom__bacteria;	0.18874
Zotu1708	bellilinea caldifistulae ;k__bacteria;p__chloroflexi;c__anaerolineae;o__anaerolineales;f__anaerolineaceae;g__bellilinea;s__bellilinea caldifistulae;superkingdom__bacteria	0.18874
Zotu936	nr_027610.1 hyphomicrobium facile subsp. ureaphilum str. ifam co_582 ;k__bacteria;p__proteobacteria;c__alphaproteobacteria;o__hyphomicrobiales;f__hyphomicrobiaceae;g__hyphomicrobium;s__hyphomicrobium facile;superkingdom__bacteria;	0.185179
Zotu1055	arenimonas daechungensis ;k__bacteria;p__proteobacteria;c__gammaproteobacteria;o__xanthomonadales;f__xanthomonadaceae;g__arenimonas;s__arenimonas daechungensis;superkingdom__bacteria	0.185179
Zotu2963	aquicella siphonis ;k__bacteria;p__proteobacteria;c__gammaproteobacteria;o__legionellales;f__coxiellaceae;g__aquicella;s__aquicella siphonis;superkingdom__bacteria	0.185179
Zotu366	eu024179.1 burkholderia ubonensis str. cip 107078 ;k__bacteria;p__proteobacteria;c__betaproteobacteria;o__burkholderiales;f__burkholderiaceae;g__burkholderia;s__burkholderia ubonensis;superkingdom__bacteria	0.181617
Zotu1820	blautia wexlerae ;k__bacteria;p__firmicutes;c__clostridia;o__eubacteriales;f__lachnospiraceae;g__blautia;s__blautia wexlerae;superkingdom__bacteria;	0.181617
Zotu1868	fj682274.1 synecology primary and secondary habitats escherichia coli o157:h7 fecal marc beef cattle feedlot animal #4351 pen 301 ;k__bacteria;p__firmicutes;c__clostridia;o__eubacteriales;f__lachnospiraceae;g__blautia;s__blautia producta;superkingdom__bacteria;	0.181617
Zotu426	fj387585.1 burkholderia andropogonis str. 6370 ;k__bacteria;p__proteobacteria;c__betaproteobacteria;o__burkholderiales;f__burkholderiaceae;g__burkholderia;s__burkholderia andropogonis;superkingdom__bacteria	0.178056
Zotu23	gq390223.1 oxic_anoxic interface meromictic crater lake lac pavin clone eub62a8 ;k__bacteria;p__proteobacteria;c__gammaproteobacteria;o__methylococcales;f__crenotrichaceae;g__crenothrix;s__crenothrix polyspora;superkingdom__bacteria	0.174495
Zotu87	candidatus nitrotoga arctica ;k__bacteria;p__proteobacteria;c__betaproteobacteria;o__nitrosomonadales;f__gallionellaceae;g__candidatus nitrotoga;s__candidatus nitrotoga arctica; superkingdom__bacteria;	0.174495
Zotu808	aquicella siphonis ;k__bacteria;p__proteobacteria;c__gammaproteobacteria;o__legionellales;f__coxiellaceae;g__aquicella;s__aquicella siphonis;superkingdom__bacteria	0.174495
Zotu1056	leptolinea tardivitalis ;k__bacteria;p__chloroflexi;c__anaerolineae;o__anaerolineales;f__anaerolineaceae;g__leptolinea;s__leptolinea tardivitalis;superkingdom__bacteria	0.174495
Zotu1204	af382399.1 anaeromyxobacter dehalogenans 2cp_c str. 2cp_c ;k__bacteria;p__proteobacteria;c__deltaproteobacteria;o__myxococcales;f__anaeromyxobacteraceae;g__anaeromyxobacter;s__anaeromyxobacter dehalogenans;superkingdom__bacteria;subphylum__delta/epsilon subdivisions;suborder__cystobacterineae	0.174495
Zotu1334	legionella adelaidensis ;k__bacteria;p__proteobacteria;c__gammaproteobacteria;o__legionellales;f__legionellaceae;g__legionella;s__legionella adelaidensis;superkingdom__bacteria	0.174495
Zotu2154	pseudomonas oryzihabitans ;k__bacteria;p__proteobacteria;c__gammaproteobacteria;o__pseudomonadales;f__pseudomonadaceae;g__pseudomonas;s__pseudomonas oryzihabitans;superkingdom__bacteria;species group pseudomonas putida group	0.174495
Zotu3223	aquicella siphonis ;k__bacteria;p__proteobacteria;c__gammaproteobacteria;o__legionellales;f__coxiellaceae;g__aquicella;s__aquicella siphonis;superkingdom__bacteria	0.174495
Zotu1755	phycisphaera mikurensis nbrc 102666 ;k__bacteria;p__planctomycetes;c__phycisphaerae;o__phycisphaerales;f__phycisphaeraceae;g__phycisphaera;s__phycisphaera mikurensis;superkingdom__bacteria	0.170934
Zotu2413	ay389804.1 lactobacillus salivarius str. ra2105 ;k__bacteria;p__firmicutes;c__bacilli;o__lactobacillales;f__lactobacillaceae;g__lactobacillus;s__lactobacillus salivarius;superkingdom__bacteria	0.170934
Zotu4283	nc_010117.1 coxiella burnetii str. rsa 331 ;k__bacteria;p__proteobacteria;c__gammaproteobacteria;o__legionellales;f__coxiellaceae;g__coxiella;s__coxiella burnetii;superkingdom__bacteria	0.170934
Zotu5115	z49728.3 legionella londiniensis ;k__bacteria;p__proteobacteria;c__gammaproteobacteria;o__legionellales;f__legionellaceae;g__legionella;s__legionella londiniensis;superkingdom__bacteria	0.170934
Zotu164	am230493.1 flavobacterium succinicans str. dsm 4003 ;k__bacteria;p__bacteroidetes;c__flavobacteriia;o__flavobacteriales;f__flavobacteriaceae;g__flavobacterium;s__flavobacterium succinicans;superkingdom__bacteria;superphylum__bacteroidetes/chlorobi group	0.167373
Zotu224	thiohalophilus thiocyanatoxydans ;k__bacteria;p__proteobacteria;c__gammaproteobacteria;o__chromatiales;f__thioalkalispiraceae;g__thiohalophilus;s__thiohalophilus thiocyanatoxydans;superkingdom__bacteria	0.167373
Zotu1928	sulfuricella denitrificans skb26 ;k__bacteria;p__proteobacteria;c__betaproteobacteria;o__nitrosomonadales;f__sulfuricellaceae;g__sulfuricella;s__sulfuricella denitrificans;superkingdom__bacteria;	0.167373
Zotu1122	y17590.1 thauera mechernichensis str. tl1 ;k__bacteria;p__proteobacteria;c__betaproteobacteria;o__rhodocyclales;f__zoogloeaceae;g__thauera;s__thauera mechernichensis; superkingdom__bacteria;	0.163812
Zotu1238	ferruginibacter lapsinanis ;k__bacteria;p__bacteroidetes;c__chitinophagia;o__chitinophagales;f__chitinophagaceae;g__ferruginibacter;s__ferruginibacter lapsinanis; superkingdom__bacteria;	0.163812
Zotu1545	dq814747.1 zebrafish digestive tract clone aaa36e05 ;k__bacteria;p__proteobacteria;c__alphaproteobacteria;o__caulobacterales;f__caulobacteraceae;g__brevundimonas;s__brevundimonas diminuta;superkingdom__bacteria	0.163812
Zotu2457	eu009196.1 shigella sonnei str. fbd022 ;k__bacteria;p__proteobacteria;c__gammaproteobacteria;o__enterobacterales;f__enterobacteriaceae;g__shigella;s__shigella sonnei; superkingdom__bacteria;	0.163812
Zotu203	dietzia alimentaria ;k__bacteria;p__actinobacteria;c__actinomycetia;o__corynebacteriales;f__dietziaceae;g__dietzia;s__dietzia alimentaria;superkingdom__bacteria;	0.160251
Zotu299	aj438048.1 corynebacterium tuberculostearicum str. cip102076 ;k__bacteria;p__actinobacteria;c__actinomycetia;o__corynebacteriales;f__corynebacteriaceae;g__corynebacterium;s__corynebacterium tuberculostearicum;superkingdom__bacteria;	0.160251
Zotu1807	gq032218.1 topographical and temporal human skin microbiome skin volar forearm clone nbw903h05c1 ;k__bacteria;p__actinobacteria;c__actinomycetia;o__micrococcales;f__micrococcaceae;g__rothia;s__rothia aeria;superkingdom__bacteria;	0.160251
Zotu2036	candidatus anammoximicrobium moscowii ;k__bacteria;p__planctomycetes;c__planctomycetia;o__pirellulales;f__pirellulaceae;g__candidatus anammoximicrobium;s__candidatus anammoximicrobium moscowii; superkingdom__bacteria;	0.160251
Zotu2374	aquicella siphonis ;k__bacteria;p__proteobacteria;c__gammaproteobacteria;o__legionellales;f__coxiellaceae;g__aquicella;s__aquicella siphonis;superkingdom__bacteria	0.160251
Zotu456	eu020016.1 desulfobacterium anilini str. ak1 ;k__bacteria;p__proteobacteria;c__deltaproteobacteria;o__desulfobacterales;f__desulfobacteraceae;g__desulfatiglans;s__desulfobacterium anilini;superkingdom__bacteria;subphylum__delta/epsilon subdivisions	0.15669
Zotu1026	aquicella siphonis ;k__bacteria;p__proteobacteria;c__gammaproteobacteria;o__legionellales;f__coxiellaceae;g__aquicella;s__aquicella siphonis;superkingdom__bacteria	0.15669
Zotu1636	azospira restricta ;k__bacteria;p__proteobacteria;c__betaproteobacteria;o__rhodocyclales;f__rhodocyclaceae;g__azospira;s__azospira restricta;superkingdom__bacteria	0.15669
Zotu2235	eu776027.1 spotted hyena feces clone hy2_d10 ;k__bacteria;p__firmicutes;c__clostridia;o__eubacteriales;f__peptostreptococcaceae;g__peptoclostridium;s__clostridium hiranonis;superkingdom__bacteria;	0.15669
Zotu2265	legionella cardiaca ;k__bacteria;p__proteobacteria;c__gammaproteobacteria;o__legionellales;f__legionellaceae;g__legionella;s__legionella cardiaca;superkingdom__bacteria	0.15669
Zotu3342	aquicella siphonis ;k__bacteria;p__proteobacteria;c__gammaproteobacteria;o__legionellales;f__coxiellaceae;g__aquicella;s__aquicella siphonis;superkingdom__bacteria	0.15669
Zotu272	xanthomonadaceae bacterium x11 ;k__bacteria;p__proteobacteria;c__gammaproteobacteria;o__xanthomonadales;f__rhodanobacteraceae;g__metallibacterium;s__xanthomonadaceae bacterium; superkingdom__bacteria;	0.153128
Zotu1163	fn556562.1 burkholderia vietnamiensis str. jw13.1a ;k__bacteria;p__proteobacteria;c__betaproteobacteria;o__burkholderiales;f__burkholderiaceae;g__burkholderia;s__burkholderia vietnamiensis;superkingdom__bacteria;species group burkholderia cepacia complex	0.153128
Zotu1891	aliifodinibius sediminis ;k__bacteria;p__bacteroidetes;c__sphingobacteriia;o__sphingobacteriales;f__chitinophagaceae;g__aliifodinibius;s__aliifodinibius sediminis;superkingdom__bacteria;superphylum__bacteroidetes/chlorobi group	0.153128
Zotu2174	fj167349.1 lactococcus lactis str. t12 ;k__bacteria;p__firmicutes;c__bacilli;o__lactobacillales;f__streptococcaceae;g__lactococcus;s__lactococcus lactis;superkingdom__bacteria	0.153128
Zotu2375	aquicella siphonis ;k__bacteria;p__proteobacteria;c__gammaproteobacteria;o__legionellales;f__coxiellaceae;g__aquicella;s__aquicella siphonis;superkingdom__bacteria	0.153128
Zotu2407	acidiferrobacter thiooxydans ;k__bacteria;p__proteobacteria;c__gammaproteobacteria;o__acidiferrobacterales;f__acidiferrobacteraceae;g__acidiferrobacter;s__acidiferrobacter thiooxydans; superkingdom__bacteria;	0.153128
Zotu2549	candidatus anaerococcus phoceensis ;k__bacteria;p__firmicutes;c__tissierellia;o__tissierellales;f__peptoniphilaceae;g__anaerococcus;s__candidatus anaerococcus phoceensis; superkingdom__bacteria;	0.153128
Zotu2865	rhizomicrobium palustre ;k__bacteria;p__proteobacteria;c__alphaproteobacteria;o__micropepsales;f__micropepsaceae;g__rhizomicrobium;s__rhizomicrobium palustre; superkingdom__bacteria;	0.153128
Zotu3306	proteinimicrobium ihbtica ;k__bacteria;p__proteobacteria;c__betaproteobacteria;o__betaproteobacteria;f__betaproteobacteria;g__proteinimicrobium;s__proteinimicrobium ihbtica;superkingdom__bacteria	0.153128
Zotu1092	planctomyces maris ;k__bacteria;p__planctomycetes;c__planctomycetia;o__planctomycetales;f__planctomycetaceae;g__planctomyces;s__planctomyces maris;superkingdom__bacteria	0.149567
Zotu1473	fimbriimonas ginsengisoli gsoil 348 ;k__bacteria;p__armatimonadetes;c__fimbriimonadia;o__fimbriimonadales;f__fimbriimonadaceae;g__fimbriimonas;s__fimbriimonas ginsengisoli;superkingdom__bacteria	0.149567
Zotu1894	aquicella siphonis ;k__bacteria;p__proteobacteria;c__gammaproteobacteria;o__legionellales;f__coxiellaceae;g__aquicella;s__aquicella siphonis;superkingdom__bacteria	0.149567
Zotu2034	ay281145.1 collimonas fungivorans str. cto 300 ;k__bacteria;p__proteobacteria;c__betaproteobacteria;o__burkholderiales;f__oxalobacteraceae;g__collimonas;s__collimonas fungivorans;superkingdom__bacteria	0.149567
Zotu2062	nc_010117.1 coxiella burnetii str. rsa 331 ;k__bacteria;p__proteobacteria;c__gammaproteobacteria;o__legionellales;f__coxiellaceae;g__coxiella;s__coxiella burnetii;superkingdom__bacteria	0.149567
Zotu2672	candidatus dorea massiliensis ap6 ;k__bacteria;p__firmicutes;c__clostridia;o__eubacteriales;f__lachnospiraceae;g__dorea;s__candidatus dorea massiliensis;superkingdom__bacteria;	0.149567
Zotu2783	oleiphilus messinensis ;k__bacteria;p__proteobacteria;c__gammaproteobacteria;o__oceanospirillales;f__oleiphilaceae;g__oleiphilus;s__oleiphilus messinensis;superkingdom__bacteria	0.149567
Zotu2826	aquicella siphonis ;k__bacteria;p__proteobacteria;c__gammaproteobacteria;o__legionellales;f__coxiellaceae;g__aquicella;s__aquicella siphonis;superkingdom__bacteria	0.149567
Zotu2961	proteinimicrobium ihbtica ;k__bacteria;p__proteobacteria;c__betaproteobacteria;o__betaproteobacteria;f__betaproteobacteria;g__proteinimicrobium;s__proteinimicrobium ihbtica;superkingdom__bacteria	0.149567
Zotu317	y17590.1 thauera mechernichensis str. tl1 ;k__bacteria;p__proteobacteria;c__betaproteobacteria;o__rhodocyclales;f__zoogloeaceae;g__thauera;s__thauera mechernichensis; superkingdom__bacteria;	0.146006
Zotu2105	ay976278.1 human ascending colon mucosal biopsy clone lx27 ;k__bacteria;p__firmicutes;c__clostridia;o__eubacteriales;f__eubacteriaceae;g__anaerofustis;s__anaerofustis stercorihominis;superkingdom__bacteria;	0.146006
Zotu2129	geothrix fermentans ;k__bacteria;p__acidobacteria;c__holophagae;o__holophagales;f__holophagaceae;g__geothrix;s__geothrix fermentans;superkingdom__bacteria;superphylum__fibrobacteres/acidobacteria group	0.146006
Zotu2150	leptolinea tardivitalis ;k__bacteria;p__chloroflexi;c__anaerolineae;o__anaerolineales;f__anaerolineaceae;g__leptolinea;s__leptolinea tardivitalis;superkingdom__bacteria	0.146006
Zotu2151	leptolinea tardivitalis ;k__bacteria;p__chloroflexi;c__anaerolineae;o__anaerolineales;f__anaerolineaceae;g__leptolinea;s__leptolinea tardivitalis;superkingdom__bacteria	0.146006
Zotu2172	fj978534.1 feces clone cl_f_065 ;k__bacteria;p__firmicutes;c__erysipelotrichia;o__erysipelotrichales;f__erysipelotrichaceae;g__allobaculum;s__allobaculum stercoricanis;superkingdom__bacteria	0.146006
Zotu2720	am747393.1 legionella dresdeniensis str. w03_356 ;k__bacteria;p__proteobacteria;c__gammaproteobacteria;o__legionellales;f__legionellaceae;g__legionella;s__legionella dresdeniensis;superkingdom__bacteria	0.146006
Zotu2814	thiohalophilus thiocyanatoxydans ;k__bacteria;p__proteobacteria;c__gammaproteobacteria;o__chromatiales;f__thioalkalispiraceae;g__thiohalophilus;s__thiohalophilus thiocyanatoxydans;superkingdom__bacteria	0.146006
Zotu3921	ef565159.1 'candidatus accumulibacter' structure enhanced biological phosphorus removal sludges polyphosphate kinase genes activated sludge clone lv2_b12 ;k__bacteria;p__proteobacteria;c__betaproteobacteria;o__rhodocyclales;f__rhodocyclaceae;g__rhodocyclus;s__rhodocyclus tenuis;superkingdom__bacteria	0.146006
Zotu507	catenibacterium mitsuokai ;k__bacteria;p__firmicutes;c__erysipelotrichia;o__erysipelotrichales;f__coprobacillaceae;g__catenibacterium;s__catenibacterium mitsuokai;superkingdom__bacteria;	0.142445
Zotu885	coxiella cheraxi ;k__bacteria;p__proteobacteria;c__gammaproteobacteria;o__legionellales;f__coxiellaceae;g__coxiella;s__coxiella cheraxi;superkingdom__bacteria	0.142445
Zotu1399	gemmatimonas aurantiaca t_27 ;k__bacteria;p__gemmatimonadetes;c__gemmatimonadetes;o__gemmatimonadales;f__gemmatimonadaceae;g__gemmatimonas;s__gemmatimonas aurantiaca;superkingdom__bacteria	0.138884
Zotu2383	aj563935.1 methylococcus capsulatus str. texas = ncimb 11853 ;k__bacteria;p__proteobacteria;c__gammaproteobacteria;o__methylococcales;f__methylococcaceae;g__methylococcus;s__methylococcus capsulatus;superkingdom__bacteria	0.138884
Zotu2476	fj167349.1 lactococcus lactis str. t12 ;k__bacteria;p__firmicutes;c__bacilli;o__lactobacillales;f__streptococcaceae;g__lactococcus;s__lactococcus lactis;superkingdom__bacteria	0.138884
Zotu2671	legionella hackeliae ;k__bacteria;p__proteobacteria;c__gammaproteobacteria;o__legionellales;f__legionellaceae;g__legionella;s__legionella hackeliae;superkingdom__bacteria	0.138884
Zotu2810	catenibacterium mitsuokai ;k__bacteria;p__firmicutes;c__erysipelotrichia;o__erysipelotrichales;f__coprobacillaceae;g__catenibacterium;s__catenibacterium mitsuokai;superkingdom__bacteria;	0.138884
Zotu4057	af418170.1 desulfovibrio giganteus str. dsm 4370 ;k__bacteria;p__proteobacteria;c__deltaproteobacteria;o__desulfovibrionales;f__desulfovibrionaceae;g__desulfovibrio;s__desulfovibrio giganteus;superkingdom__bacteria;subphylum__delta/epsilon subdivisions	0.138884
Zotu5242	fn556562.1 burkholderia vietnamiensis str. jw13.1a ;k__bacteria;p__proteobacteria;c__betaproteobacteria;o__burkholderiales;f__burkholderiaceae;g__burkholderia;s__burkholderia vietnamiensis;superkingdom__bacteria;species group burkholderia cepacia complex	0.138884
Zotu167	af435948.2 rhodoferax ferrireducens str. t118 ;k__bacteria;p__proteobacteria;c__betaproteobacteria;o__burkholderiales;f__comamonadaceae;g__rhodoferax;s__rhodoferax ferrireducens;superkingdom__bacteria	0.135323
Zotu501	sulfurisoma sediminicola ;k__bacteria;p__proteobacteria;c__betaproteobacteria;o__nitrosomonadales;f__sterolibacteriaceae;g__sulfurisoma;s__sulfurisoma sediminicola; superkingdom__bacteria;	0.135323
Zotu1509	blastopirellula cremea ;k__bacteria;p__planctomycetes;c__planctomycetia;o__pirellulales;f__pirellulaceae;g__blastopirellula;s__blastopirellula cremea; superkingdom__bacteria;	0.135323
Zotu2314	subdoligranulum variabile ;k__bacteria;p__firmicutes;c__clostridia;o__eubacteriales;f__oscillospiraceae;g__subdoligranulum;s__subdoligranulum variabile;superkingdom__bacteria;	0.135323
Zotu2526	z49722.1 legionella fairfieldensis ;k__bacteria;p__proteobacteria;c__gammaproteobacteria;o__legionellales;f__legionellaceae;g__legionella;s__legionella fairfieldensis;superkingdom__bacteria	0.135323
Zotu2859	candidatus planktophila limnetica ;k__bacteria;p__actinobacteria;c__actinomycetia;o__candidatus nanopelagicales;f__candidatus nanopelagicaceae;g__candidatus planktophila;s__candidatus planktophila limnetica;superkingdom__bacteria;	0.135323
Zotu8	rhodoferax ferrireducens ;k__bacteria;p__proteobacteria;c__betaproteobacteria;o__burkholderiales;f__comamonadaceae;g__rhodoferax;s__rhodoferax ferrireducens;superkingdom__bacteria	0.131762
Zotu2041	y09638.1 sphingomonas mali str. ifo 10550_t ;k__bacteria;p__proteobacteria;c__alphaproteobacteria;o__sphingomonadales;f__sphingomonadaceae;g__sphingomonas;s__sphingomonas mali;superkingdom__bacteria	0.131762
Zotu181	fj387585.1 burkholderia andropogonis str. 6370 ;k__bacteria;p__proteobacteria;c__betaproteobacteria;o__burkholderiales;f__burkholderiaceae;g__burkholderia;s__burkholderia andropogonis;superkingdom__bacteria	0.128201
Zotu1434	aquicella siphonis ;k__bacteria;p__proteobacteria;c__gammaproteobacteria;o__legionellales;f__coxiellaceae;g__aquicella;s__aquicella siphonis;superkingdom__bacteria	0.128201
Zotu1650	nc_010117.1 coxiella burnetii str. rsa 331 ;k__bacteria;p__proteobacteria;c__gammaproteobacteria;o__legionellales;f__coxiellaceae;g__coxiella;s__coxiella burnetii;superkingdom__bacteria	0.128201
Zotu2116	nodosilinea cf. nodulosa lege 10376 ;k__bacteria;p__cyanobacteria;c__cyanobacteria;o__synechococcales;f__prochlorotrichaceae;g__nodosilinea;s__nodosilinea nodulosa; superkingdom__bacteria;	0.128201
Zotu2263	blastopirellula cremea ;k__bacteria;p__planctomycetes;c__planctomycetia;o__pirellulales;f__pirellulaceae;g__blastopirellula;s__blastopirellula cremea; superkingdom__bacteria;	0.128201
Zotu2884	aquicella siphonis ;k__bacteria;p__proteobacteria;c__gammaproteobacteria;o__legionellales;f__coxiellaceae;g__aquicella;s__aquicella siphonis;superkingdom__bacteria	0.128201
Zotu1139	y17590.1 thauera mechernichensis str. tl1 ;k__bacteria;p__proteobacteria;c__betaproteobacteria;o__rhodocyclales;f__zoogloeaceae;g__thauera;s__thauera mechernichensis; superkingdom__bacteria;	0.124639
Zotu2248	aj440987.1 lake microbial mat isolate str. r_7933 ;k__bacteria;p__bacteroidetes;c__flavobacteriia;o__flavobacteriales;f__flavobacteriaceae;g__flavobacterium;s__flavobacterium succinicans;superkingdom__bacteria;superphylum__bacteroidetes/chlorobi group	0.124639
Zotu2656	fj673579.1 synecology primary and secondary habitats escherichia coli o157:h7 fecal marc beef cattle feedlot animal #4262 pen 301 ;k__bacteria;p__firmicutes;c__bacilli;o__lactobacillales;f__lactobacillaceae;g__lactobacillus;s__lactobacillus ruminis;superkingdom__bacteria	0.124639
Zotu3168	z49739.1 legionella worsliensis ;k__bacteria;p__proteobacteria;c__gammaproteobacteria;o__legionellales;f__legionellaceae;g__legionella;s__legionella worsliensis;superkingdom__bacteria	0.124639
Zotu3313	proteinimicrobium ihbtica ;k__bacteria;p__proteobacteria;c__betaproteobacteria;o__betaproteobacteria;f__betaproteobacteria;g__proteinimicrobium;s__proteinimicrobium ihbtica;superkingdom__bacteria	0.124639
Zotu3413	deferrisoma camini ;k__bacteria;p__proteobacteria;c__deltaproteobacteria;o__deltaproteobacteria;f__deltaproteobacteria;g__deferrisoma;s__deferrisoma camini;superkingdom__bacteria;subphylum__delta/epsilon subdivisions	0.124639
Zotu188	fj529956.1 initial ammonia_ and nitrite_oxidizing compromises successful nitritation counter_diffusion geometry autotrophic nitrifying biofilm reactor clone mabrdtu3 ;k__bacteria;p__proteobacteria;c__betaproteobacteria;o__nitrosomonadales;f__nitrosomonadaceae;g__nitrosovibrio;s__nitrosovibrio tenuis;superkingdom__bacteria	0.121078
Zotu386	rhizobacter fulvus ;k__bacteria;p__proteobacteria;c__betaproteobacteria;o__burkholderiales;f__burkholderiales;g__rhizobacter;s__rhizobacter fulvus;superkingdom__bacteria	0.121078
Zotu395	eu434432.1 acinetobacter johnsonii str. a153 ;k__bacteria;p__proteobacteria;c__gammaproteobacteria;o__pseudomonadales;f__moraxellaceae;g__acinetobacter;s__acinetobacter johnsonii;superkingdom__bacteria	0.121078
Zotu2675	ef117913.1 thiohalomonas denitrificans str. hld 14 ;k__bacteria;p__proteobacteria;c__gammaproteobacteria;o__chromatiales;f__ectothiorhodospiraceae;g__thiohalomonas;s__thiohalomonas denitrificans;superkingdom__bacteria	0.121078
Zotu131	aj519661.1 uranium mill tailings soil sample clone gubh2_ag_72 proteobacterium ;k__bacteria;p__proteobacteria;c__gammaproteobacteria;o__pseudomonadales;f__moraxellaceae;g__acinetobacter;s__acinetobacter radioresistens;superkingdom__bacteria	0.117517
Zotu2971	solitalea koreensis ;k__bacteria;p__bacteroidetes;c__sphingobacteriia;o__sphingobacteriales;f__sphingobacteriaceae;g__solitalea;s__solitalea koreensis;superkingdom__bacteria;superphylum__bacteroidetes/chlorobi group	0.117517
Zotu3846	bacterium ellin514 ;k__bacteria;p__verrucomicrobia;c__verrucomicrobiae;o__verrucomicrobiales;f__verrucomicrobia subdivision 3;g__pedosphaera;s__pedosphaera parvula;superkingdom__bacteria;superphylum__chlamydiae/verrucomicrobia group	0.117517
Zotu926	ay691423.1 rhodocyclus sp. str. hod 5 ;k__bacteria;p__proteobacteria;c__betaproteobacteria;o__rhodocyclales;f__rhodocyclaceae;g__rhodocyclus;s__rhodocyclus tenuis;superkingdom__bacteria	0.113956
Zotu2177	z49722.1 legionella fairfieldensis ;k__bacteria;p__proteobacteria;c__gammaproteobacteria;o__legionellales;f__legionellaceae;g__legionella;s__legionella fairfieldensis;superkingdom__bacteria	0.113956
Zotu4720	aquicella siphonis ;k__bacteria;p__proteobacteria;c__gammaproteobacteria;o__legionellales;f__coxiellaceae;g__aquicella;s__aquicella siphonis;superkingdom__bacteria	0.113956
Zotu2525	thiothrix caldifontis ;k__bacteria;p__proteobacteria;c__gammaproteobacteria;o__thiotrichales;f__thiotrichaceae;g__thiothrix;s__thiothrix caldifontis;superkingdom__bacteria	0.110395
Zotu3058	nc_010117.1 coxiella burnetii str. rsa 331 ;k__bacteria;p__proteobacteria;c__gammaproteobacteria;o__legionellales;f__coxiellaceae;g__coxiella;s__coxiella burnetii;superkingdom__bacteria	0.110395
Zotu3687	legionella jordanis ;k__bacteria;p__proteobacteria;c__gammaproteobacteria;o__legionellales;f__legionellaceae;g__legionella;s__legionella jordanis;superkingdom__bacteria	0.110395
Zotu302	u46860.1 geobacter hydrogenophilus str. strain h4 ;k__bacteria;p__proteobacteria;c__deltaproteobacteria;o__desulfuromonadales;f__geobacteraceae;g__geobacter;s__geobacter hydrogenophilus;superkingdom__bacteria;subphylum__delta/epsilon subdivisions	0.106834
Zotu393	af357562.1 mpn_isolate group 14 ;k__bacteria;p__firmicutes;c__bacilli;o__lactobacillales;f__enterococcaceae;g__enterococcus;s__enterococcus cecorum;superkingdom__bacteria	0.106834
Zotu800	fj462052.1 microbial ecology industrial digestor mesophilic anaerobic reactor fed effluent chemical industry clone 29c ;k__bacteria;p__proteobacteria;c__deltaproteobacteria;o__desulfovibrionales;f__desulfovibrionaceae;g__desulfovibrio;s__desulfovibrio sulfodismutans;superkingdom__bacteria;subphylum__delta/epsilon subdivisions	0.106834
Zotu2784	solitalea koreensis ;k__bacteria;p__bacteroidetes;c__sphingobacteriia;o__sphingobacteriales;f__sphingobacteriaceae;g__solitalea;s__solitalea koreensis;superkingdom__bacteria;superphylum__bacteroidetes/chlorobi group	0.106834
Zotu3067	legionella pneumophila ;k__bacteria;p__proteobacteria;c__gammaproteobacteria;o__legionellales;f__legionellaceae;g__legionella;s__legionella pneumophila;superkingdom__bacteria	0.106834
Zotu4030	aquicella siphonis ;k__bacteria;p__proteobacteria;c__gammaproteobacteria;o__legionellales;f__coxiellaceae;g__aquicella;s__aquicella siphonis;superkingdom__bacteria	0.106834
Zotu447	d15063.1 rhodopseudomonas sp. str. il_245 ;k__bacteria;p__proteobacteria;c__alphaproteobacteria;o__hyphomicrobiales;f__hyphomicrobiaceae;g__rhodoplanes;s__rhodoplanes elegans;superkingdom__bacteria;	0.103273
Zotu1564	devosia albogilva ;k__bacteria;p__proteobacteria;c__alphaproteobacteria;o__hyphomicrobiales;f__devosiaceae;g__devosia;s__devosia albogilva;superkingdom__bacteria;	0.103273
Zotu2288	candidatus allobeggiatoa halophila ;k__bacteria;p__proteobacteria;c__gammaproteobacteria;o__thiotrichales;f__thiotrichaceae;g__candidatus allobeggiato;s__candidatus allobeggiatoa halophila;superkingdom__bacteria	0.103273
Zotu2673	nr_029287.1 nitrospira moscoviensis str. nsp m_1 ;k__bacteria;p__nitrospirae;c__nitrospira;o__nitrospirales;f__nitrospiraceae;g__nitrospira;s__nitrospira moscoviensis;superkingdom__bacteria	0.103273
Zotu3432	eu772956.1 bush dog feces clone bdog3_aad70d03 ;k__bacteria;p__firmicutes;c__clostridia;o__eubacteriales;f__lachnospiraceae;g__blautia;s__blautia producta;superkingdom__bacteria;	0.103273
Zotu4108	legionella cardiaca ;k__bacteria;p__proteobacteria;c__gammaproteobacteria;o__legionellales;f__legionellaceae;g__legionella;s__legionella cardiaca;superkingdom__bacteria	0.103273
Zotu4113	candidatus rhabdochlamydia porcellionis ;k__bacteria;p__chlamydiae;c__chlamydiia;o__parachlamydiales;f__rhabdochlamydiaceae;g__candidatus rhabdochlamydia;s__candidatus rhabdochlamydia porcellionis; superkingdom__bacteria;	0.103273
Zotu371	ay123803.1 nitrosovibrio tenuis str. nv1 ;k__bacteria;p__proteobacteria;c__betaproteobacteria;o__nitrosomonadales;f__nitrosomonadaceae;g__nitrosovibrio;s__nitrosovibrio tenuis;superkingdom__bacteria	0.0997115
Zotu949	nc_008009.1 korebacter versatilis ellin345 ;k__bacteria;p__acidobacteria;c__acidobacteriia;o__acidobacteriales;f__acidobacteriaceae;g__candidatus koribacter;s__candidatus koribacter versatilis;superkingdom__bacteria;superphylum__fibrobacteres/acidobacteria group	0.0997115
Zotu2246	sphingopyxis macrogoltabida ;k__bacteria;p__proteobacteria;c__alphaproteobacteria;o__sphingomonadales;f__sphingomonadaceae;g__sphingopyxis;s__sphingopyxis macrogoltabida;superkingdom__bacteria	0.0997115
Zotu3099	gq417870.1 temporal succession biological degreasing systems clone f3boct.14 ;k__bacteria;p__proteobacteria;c__gammaproteobacteria;o__pseudomonadales;f__pseudomonadaceae;g__pseudomonas;s__pseudomonas veronii;superkingdom__bacteria;species group pseudomonas fluorescens group	0.0997115
Zotu820	aquicella siphonis ;k__bacteria;p__proteobacteria;c__gammaproteobacteria;o__legionellales;f__coxiellaceae;g__aquicella;s__aquicella siphonis;superkingdom__bacteria	0.0961504
Zotu1239	nc_010117.1 coxiella burnetii str. rsa 331 ;k__bacteria;p__proteobacteria;c__gammaproteobacteria;o__legionellales;f__coxiellaceae;g__coxiella;s__coxiella burnetii;superkingdom__bacteria	0.0961504
Zotu1668	eu539633.1 profile human microbiota antecubital fossa (inner elbow) skin clone nbt243c09 ;k__bacteria;p__proteobacteria;c__betaproteobacteria;o__burkholderiales;f__oxalobacteraceae;g__janthinobacterium;s__janthinobacterium lividum;superkingdom__bacteria	0.0961504
Zotu2300	uliginosibacterium gangwonense ;k__bacteria;p__proteobacteria;c__betaproteobacteria;o__rhodocyclales;f__zoogloeaceae;g__uliginosibacterium;s__uliginosibacterium gangwonense; superkingdom__bacteria;	0.0961504
Zotu2412	arenimonas daechungensis ;k__bacteria;p__proteobacteria;c__gammaproteobacteria;o__xanthomonadales;f__xanthomonadaceae;g__arenimonas;s__arenimonas daechungensis;superkingdom__bacteria	0.0961504
Zotu2676	candidatus metachlamydia lacustris ;k__bacteria;p__chlamydiae;c__chlamydiia;o__parachlamydiales;f__parachlamydiaceae;g__candidatus metachlamydia;s__candidatus metachlamydia lacustris; superkingdom__bacteria;	0.0961504
Zotu2711	aquaspirillum serpens ;k__bacteria;p__proteobacteria;c__betaproteobacteria;o__neisseriales;f__chromobacteriaceae;g__aquaspirillum;s__aquaspirillum serpens;superkingdom__bacteria	0.0961504
Zotu2852	ab245343.1 sphingopyxis ginsengisoli str. gsoil 250 ;k__bacteria;p__proteobacteria;c__alphaproteobacteria;o__sphingomonadales;f__sphingomonadaceae;g__sphingopyxis;s__sphingopyxis ginsengisoli;superkingdom__bacteria	0.0961504
Zotu3398	eu183233.1 sphingobium yanoikuyae str. xj ;k__bacteria;p__proteobacteria;c__alphaproteobacteria;o__sphingomonadales;f__sphingomonadaceae;g__sphingobium;s__sphingobium yanoikuyae;superkingdom__bacteria	0.0961504
Zotu4436	aquicella siphonis ;k__bacteria;p__proteobacteria;c__gammaproteobacteria;o__legionellales;f__coxiellaceae;g__aquicella;s__aquicella siphonis;superkingdom__bacteria	0.0961504
Zotu4531	z49722.1 legionella fairfieldensis ;k__bacteria;p__proteobacteria;c__gammaproteobacteria;o__legionellales;f__legionellaceae;g__legionella;s__legionella fairfieldensis;superkingdom__bacteria	0.0961504
Zotu378	desulfocapsa thiozymogenes ;k__bacteria;p__proteobacteria;c__deltaproteobacteria;o__desulfobacterales;f__desulfobulbaceae;g__desulfocapsa;s__desulfocapsa thiozymogenes;superkingdom__bacteria;subphylum__delta/epsilon subdivisions	0.0925893
Zotu1146	phaselicystis flava ;k__bacteria;p__proteobacteria;c__deltaproteobacteria;o__myxococcales;f__phaselicystidaceae;g__phaselicystis;s__phaselicystis flava;superkingdom__bacteria;subphylum__delta/epsilon subdivisions;suborder__sorangiineae	0.0925893
Zotu1247	pseudolabrys taiwanensis ;k__bacteria;p__proteobacteria;c__alphaproteobacteria;o__hyphomicrobiales;f__xanthobacteraceae;g__pseudolabrys;s__pseudolabrys taiwanensis;superkingdom__bacteria;	0.0925893
Zotu1898	y17590.1 thauera mechernichensis str. tl1 ;k__bacteria;p__proteobacteria;c__betaproteobacteria;o__rhodocyclales;f__zoogloeaceae;g__thauera;s__thauera mechernichensis; superkingdom__bacteria;	0.0925893
Zotu3868	methylomicrobium alcaliphilum ;k__bacteria;p__proteobacteria;c__gammaproteobacteria;o__methylococcales;f__methylococcaceae;g__methylomicrobium;s__methylomicrobium alcaliphilum;superkingdom__bacteria	0.0925893
Zotu4716	spirochaeta bajacaliforniensis ;k__bacteria;p__spirochaetes;c__spirochaetia;o__spirochaetales;f__spirochaetaceae;g__spirochaeta;s__spirochaeta bajacaliforniensis;superkingdom__bacteria	0.0925893
Zotu5067	fn556562.1 burkholderia vietnamiensis str. jw13.1a ;k__bacteria;p__proteobacteria;c__betaproteobacteria;o__burkholderiales;f__burkholderiaceae;g__burkholderia;s__burkholderia vietnamiensis;superkingdom__bacteria;species group burkholderia cepacia complex	0.0925893
Zotu1751	af071414.1 thermanaerovibrio acidaminovorans ;k__bacteria;p__synergistetes;c__synergistia;o__synergistales;f__synergistaceae;g__thermanaerovibrio;s__thermanaerovibrio acidaminovorans;superkingdom__bacteria	0.0890282
Zotu2634	demequina lutea ;k__bacteria;p__actinobacteria;c__actinomycetia;o__micrococcales;f__demequinaceae;g__demequina;s__demequina lutea;superkingdom__bacteria;	0.0890282
Zotu3036	owenweeksia hongkongensis dsm 17368 ;k__bacteria;p__bacteroidetes;c__flavobacteriia;o__flavobacteriales;f__schleiferiaceae;g__owenweeksia;s__owenweeksia hongkongensis;superkingdom__bacteria;	0.0890282
Zotu3792	pseudomonas oleovorans ;k__bacteria;p__proteobacteria;c__gammaproteobacteria;o__pseudomonadales;f__pseudomonadaceae;g__pseudomonas;s__pseudomonas oleovorans;superkingdom__bacteria;species group pseudomonas aeruginosa group;species subgroup pseudomonas oleovorans/pseudoalcaligenes group	0.0890282
Zotu4080	boyliae praeputiale ;k__bacteria;p__actinobacteria;c__actinomycetia;o__actinomycetia;f__actinomycetia;g__boyliae;s__boyliae praeputiale;superkingdom__bacteria;	0.0890282
Zotu4432	aquicella siphonis ;k__bacteria;p__proteobacteria;c__gammaproteobacteria;o__legionellales;f__coxiellaceae;g__aquicella;s__aquicella siphonis;superkingdom__bacteria	0.0890282
Zotu5013	af042161.1 burkholderia cepacia str. pvfi5a ;k__bacteria;p__proteobacteria;c__betaproteobacteria;o__burkholderiales;f__burkholderiaceae;g__burkholderia;s__burkholderia cepacia;superkingdom__bacteria;species group burkholderia cepacia complex	0.0890282
Zotu1653	ilumatobacter fluminis ;k__bacteria;p__actinobacteria;c__acidimicrobiia;o__acidimicrobiales;f__ilumatobacteraceae;g__ilumatobacter;s__ilumatobacter fluminis; superkingdom__bacteria;	0.085467
Zotu1710	aquicella siphonis ;k__bacteria;p__proteobacteria;c__gammaproteobacteria;o__legionellales;f__coxiellaceae;g__aquicella;s__aquicella siphonis;superkingdom__bacteria	0.085467
Zotu1722	eu528245.1 seasonal dynamics mudflat mouth major kentucky lake reservoir tributary sediment clone 2.5.12 ;k__bacteria;p__proteobacteria;c__deltaproteobacteria;o__desulfuromonadales;f__desulfuromonadaceae;g__pelobacter;s__pelobacter carbinolicus; subphylum__delta/epsilon subdivisions;superkingdom__bacteria;	0.085467
Zotu1761	legionella hackeliae ;k__bacteria;p__proteobacteria;c__gammaproteobacteria;o__legionellales;f__legionellaceae;g__legionella;s__legionella hackeliae;superkingdom__bacteria	0.085467
Zotu2268	blastochloris sulfoviridis ;k__bacteria;p__proteobacteria;c__alphaproteobacteria;o__hyphomicrobiales;f__blastochloridaceae;g__blastochloris;s__blastochloris sulfoviridis;superkingdom__bacteria;	0.085467
Zotu2989	af184247.1 carnobacterium maltaromaticum str. ba ;k__bacteria;p__firmicutes;c__bacilli;o__lactobacillales;f__carnobacteriaceae;g__carnobacterium;s__carnobacterium maltaromaticum;superkingdom__bacteria	0.085467
Zotu4555	candidatus anammoximicrobium moscowii ;k__bacteria;p__planctomycetes;c__planctomycetia;o__pirellulales;f__pirellulaceae;g__candidatus anammoximicrobium;s__candidatus anammoximicrobium moscowii; superkingdom__bacteria;	0.085467
Zotu4841	aquicella siphonis ;k__bacteria;p__proteobacteria;c__gammaproteobacteria;o__legionellales;f__coxiellaceae;g__aquicella;s__aquicella siphonis;superkingdom__bacteria	0.085467
Zotu5041	eu020016.1 desulfobacterium anilini str. ak1 ;k__bacteria;p__proteobacteria;c__deltaproteobacteria;o__desulfobacterales;f__desulfobacteraceae;g__desulfatiglans;s__desulfobacterium anilini;superkingdom__bacteria;subphylum__delta/epsilon subdivisions	0.085467
Zotu155	pseudolabrys taiwanensis ;k__bacteria;p__proteobacteria;c__alphaproteobacteria;o__hyphomicrobiales;f__xanthobacteraceae;g__pseudolabrys;s__pseudolabrys taiwanensis;superkingdom__bacteria;	0.0819059
Zotu592	ay281145.1 collimonas fungivorans str. cto 300 ;k__bacteria;p__proteobacteria;c__betaproteobacteria;o__burkholderiales;f__oxalobacteraceae;g__collimonas;s__collimonas fungivorans;superkingdom__bacteria	0.0819059
Zotu1166	gemmatimonas aurantiaca t_27 ;k__bacteria;p__gemmatimonadetes;c__gemmatimonadetes;o__gemmatimonadales;f__gemmatimonadaceae;g__gemmatimonas;s__gemmatimonas aurantiaca;superkingdom__bacteria	0.0819059
Zotu1461	acidobacteria bacterium ac_23_e3 ;k__bacteria;p__acidobacteria;c__blastocatellia;o__blastocatellales;f__blastocatellaceae;g__aridibacter;s__acidobacteria bacterium; superkingdom__bacteria;	0.0819059
Zotu1799	pelagicoccus litoralis ;k__bacteria;p__verrucomicrobia;c__opitutae;o__puniceicoccales;f__puniceicoccaceae;g__pelagicoccus;s__pelagicoccus litoralis;superkingdom__bacteria;superphylum__chlamydiae/verrucomicrobia group	0.0819059
Zotu2468	zavarzinella formosa ;k__bacteria;p__planctomycetes;c__planctomycetia;o__gemmatales;f__gemmataceae;g__zavarzinella;s__zavarzinella formosa; superkingdom__bacteria;	0.0819059
Zotu2978	pseudanabaena cf. curta lege 07160 ;k__bacteria;p__cyanobacteria;c__cyanobacteria;o__synechococcales;f__pseudanabaenaceae;g__pseudanabaena;s__pseudanabaena curta; superkingdom__bacteria;	0.0819059
Zotu3076	zavarzinella formosa ;k__bacteria;p__planctomycetes;c__planctomycetia;o__gemmatales;f__gemmataceae;g__zavarzinella;s__zavarzinella formosa; superkingdom__bacteria;	0.0819059
Zotu3146	gracilibacter thermotolerans ;k__bacteria;p__firmicutes;c__clostridia;o__eubacteriales;f__gracilibacteraceae;g__gracilibacter;s__gracilibacter thermotolerans;superkingdom__bacteria;	0.0819059
Zotu3471	aquiflexum balticum ;k__bacteria;p__bacteroidetes;c__cytophagia;o__cytophagales;f__cyclobacteriaceae;g__aquiflexum;s__aquiflexum balticum;superkingdom__bacteria;superphylum__bacteroidetes/chlorobi group	0.0819059
Zotu4034	demequina lutea ;k__bacteria;p__actinobacteria;c__actinomycetia;o__micrococcales;f__demequinaceae;g__demequina;s__demequina lutea;superkingdom__bacteria;	0.0819059
Zotu5047	eu981275.1 sulfate reducing living bench scale aquifer column water clone e21_sw ;k__bacteria;p__firmicutes;c__clostridia;o__eubacteriales;f__peptococcaceae;g__desulfosporosinus;s__desulfosporosinus meridiei;superkingdom__bacteria;	0.0819059
Zotu605	leptolinea tardivitalis ;k__bacteria;p__chloroflexi;c__anaerolineae;o__anaerolineales;f__anaerolineaceae;g__leptolinea;s__leptolinea tardivitalis;superkingdom__bacteria	0.0783448
Zotu3114	pseudolabrys taiwanensis ;k__bacteria;p__proteobacteria;c__alphaproteobacteria;o__hyphomicrobiales;f__xanthobacteraceae;g__pseudolabrys;s__pseudolabrys taiwanensis;superkingdom__bacteria;	0.0783448
Zotu3383	af123264.1 thauera chlorobenzoica str. 3cb_1 ;k__bacteria;p__proteobacteria;c__betaproteobacteria;o__rhodocyclales;f__zoogloeaceae;g__thauera;s__thauera chlorobenzoica; superkingdom__bacteria;	0.0783448
Zotu3435	gq395612.1 arthrobacter protophormiae str. f118 ;k__bacteria;p__actinobacteria;c__actinomycetia;o__micrococcales;f__micrococcaceae;g__arthrobacter;s__arthrobacter protophormiae;superkingdom__bacteria;	0.0783448
Zotu3693	bacterium ellin514 ;k__bacteria;p__verrucomicrobia;c__verrucomicrobiae;o__verrucomicrobiales;f__verrucomicrobia subdivision 3;g__pedosphaera;s__pedosphaera parvula;superkingdom__bacteria;superphylum__chlamydiae/verrucomicrobia group	0.0783448
Zotu3767	alkalitalea saponilacus ;k__bacteria;p__bacteroidetes;c__bacteroidia;o__marinilabiliales;f__marinilabiliaceae;g__alkalitalea;s__alkalitalea saponilacus; superkingdom__bacteria;	0.0783448
Zotu4107	d12701.1 rhodospirillum centenum str. iam 14193 ;k__bacteria;p__proteobacteria;c__alphaproteobacteria;o__rhodospirillales;f__rhodospirillaceae;g__rhodospirillum;s__rhodospirillum centenum;superkingdom__bacteria	0.0783448
Zotu4174	cyanobacterium stanieri pcc 7202 ;k__bacteria;p__cyanobacteria;c__cyanobacteria;o__chroococcales;f__geminocystaceae;g__cyanobacterium;s__cyanobacterium stanieri;superkingdom__bacteria;subclass oscillatoriophycideae;	0.0783448
Zotu4568	gq417870.1 temporal succession biological degreasing systems clone f3boct.14 ;k__bacteria;p__proteobacteria;c__gammaproteobacteria;o__pseudomonadales;f__pseudomonadaceae;g__pseudomonas;s__pseudomonas veronii;superkingdom__bacteria;species group pseudomonas fluorescens group	0.0783448
Zotu5029	ab490807.1 collinsella tanakaei str. yit 12063 ;k__bacteria;p__actinobacteria;c__coriobacteriia;o__coriobacteriales;f__coriobacteriaceae;g__collinsella;s__collinsella tanakaei; superkingdom__bacteria;	0.0783448
Zotu5257	desulfonema magnum ;k__bacteria;p__proteobacteria;c__deltaproteobacteria;o__desulfobacterales;f__desulfobacteraceae;g__desulfonema;s__desulfonema magnum;superkingdom__bacteria;subphylum__delta/epsilon subdivisions	0.0783448
Zotu244	gq080306.1 topographical and temporal human skin microbiome skin volar forearm clone nbw1186f06c1 ;k__bacteria;p__proteobacteria;c__alphaproteobacteria;o__rhodospirillales;f__moraxellaceae;g__enhydrobacter;s__enhydrobacter aerosaccus; superkingdom__bacteria;	0.0747837
Zotu485	pandoraea thiooxydans ;k__bacteria;p__proteobacteria;c__betaproteobacteria;o__burkholderiales;f__burkholderiaceae;g__pandoraea;s__pandoraea thiooxydans;superkingdom__bacteria	0.0747837
Zotu1720	bacteriovorax stolpii ;k__bacteria;p__proteobacteria;c__oligoflexia;o__bacteriovoracales;f__bacteriovoracaceae;g__bacteriovorax;s__bacteriovorax stolpii; superkingdom__bacteria;	0.0747837
Zotu1887	fj387585.1 burkholderia andropogonis str. 6370 ;k__bacteria;p__proteobacteria;c__betaproteobacteria;o__burkholderiales;f__burkholderiaceae;g__burkholderia;s__burkholderia andropogonis;superkingdom__bacteria	0.0747837
Zotu1988	ab024608.1 ralstonia solanacearum maff 301559 ;k__bacteria;p__proteobacteria;c__betaproteobacteria;o__burkholderiales;f__burkholderiaceae;g__ralstonia;s__ralstonia solanacearum;superkingdom__bacteria	0.0747837
Zotu2205	desulfocapsa thiozymogenes ;k__bacteria;p__proteobacteria;c__deltaproteobacteria;o__desulfobacterales;f__desulfobulbaceae;g__desulfocapsa;s__desulfocapsa thiozymogenes;superkingdom__bacteria;subphylum__delta/epsilon subdivisions	0.0747837
Zotu2847	candidatus alysiosphaera europeae ;k__bacteria;p__proteobacteria;c__alphaproteobacteria;o__rhodospirillales;f__geminicoccaceae;g__candidatus alysiosphaera;s__candidatus alysiosphaera europeae; superkingdom__bacteria;	0.0747837
Zotu4793	ay947932.1 synchrony and seasonality two temperate rivers usa: massachusetts ipswich river clone ird18d06 ;k__bacteria;p__spirochaetes;c__spirochaetia;o__spirochaetales;f__spirochaetaceae;g__spirochaeta;s__spirochaeta aurantia;superkingdom__bacteria	0.0747837
Zotu5361	sulfuricella denitrificans skb26 ;k__bacteria;p__proteobacteria;c__betaproteobacteria;o__nitrosomonadales;f__sulfuricellaceae;g__sulfuricella;s__sulfuricella denitrificans;superkingdom__bacteria;	0.0747837
Zotu405	candidatus magnetobacterium bavaricum ;k__bacteria;p__nitrospirae;c__nitrospira;o__nitrospirales;f__nitrospiraceae;g__candidatus magnetobacterium;s__candidatus magnetobacterium bavaricum;superkingdom__bacteria	0.0712225
Zotu1589	eu157188.1 variation fecal microbiology erhualian pigs after being d forty times vitro feces clone a2 ;k__bacteria;p__firmicutes;c__negativicutes;o__veillonellales;f__veillonellaceae;g__megasphaera;s__megasphaera elsdenii; superkingdom__bacteria;	0.0712225
Zotu1782	am284971.1 burkholderia nodosa str. r_25485 ;k__bacteria;p__proteobacteria;c__betaproteobacteria;o__burkholderiales;f__burkholderiaceae;g__burkholderia;s__burkholderia nodosa;superkingdom__bacteria	0.0712225
Zotu2875	delta proteobacterium babl1 ;k__bacteria;p__proteobacteria;c__deltaproteobacteria;o__deltaproteobacteria;f__deltaproteobacteria;g__candidatus babela;s__delta proteobacterium babl1;superkingdom__bacteria;subphylum__delta/epsilon subdivisions	0.0712225
Zotu4960	ay342004.1 pseudomonas sp. str. ca18 ;k__bacteria;p__proteobacteria;c__gammaproteobacteria;o__pseudomonadales;f__pseudomonadaceae;g__pseudomonas;s__pseudomonas fragi;superkingdom__bacteria;species group pseudomonas chlororaphis group	0.0712225
Zotu228	sphingorhabdus rigui ;k__bacteria;p__proteobacteria;c__alphaproteobacteria;o__sphingomonadales;f__sphingomonadaceae;g__sphingorhabdus;s__sphingorhabdus rigui;superkingdom__bacteria	0.0676614
Zotu1559	cyanobacterium ucyn_a ;k__bacteria;p__cyanobacteria;c__cyanobacteria;o__chroococcales;f__aphanothecaceae;g__candidatus atelocyanobacterium;s__cyanobacterium ucyn_a;superkingdom__bacteria;subclass oscillatoriophycideae	0.0676614
Zotu2643	fj719070.1 protozoan grazers alter metabolically active aquifer aquifier sediments clone p04_c04 ;k__bacteria;p__proteobacteria;c__betaproteobacteria;o__rhodocyclales;f__rhodocyclaceae;g__rhodocyclus;s__rhodocyclus tenuis;superkingdom__bacteria	0.0676614
Zotu4726	am284971.1 burkholderia nodosa str. r_25485 ;k__bacteria;p__proteobacteria;c__betaproteobacteria;o__burkholderiales;f__burkholderiaceae;g__burkholderia;s__burkholderia nodosa;superkingdom__bacteria	0.0676614
Zotu59	terrimonas lutea ;k__bacteria;p__bacteroidetes;c__chitinophagia;o__chitinophagales;f__chitinophagaceae;g__terrimonas;s__terrimonas lutea; superkingdom__bacteria;	0.0641003
Zotu427	fj387585.1 burkholderia andropogonis str. 6370 ;k__bacteria;p__proteobacteria;c__betaproteobacteria;o__burkholderiales;f__burkholderiaceae;g__burkholderia;s__burkholderia andropogonis;superkingdom__bacteria	0.0641003
Zotu513	ay123803.1 nitrosovibrio tenuis str. nv1 ;k__bacteria;p__proteobacteria;c__betaproteobacteria;o__nitrosomonadales;f__nitrosomonadaceae;g__nitrosovibrio;s__nitrosovibrio tenuis;superkingdom__bacteria	0.0641003
Zotu3217	am180478.1 rhodospirillum sp. c2t_pp_r1 ;k__bacteria;p__proteobacteria;c__alphaproteobacteria;o__rhodospirillales;f__rhodospirillaceae;g__rhodospirillum;s__rhodospirillum rubrum;superkingdom__bacteria	0.0641003
Zotu3384	dq491070.1 chondromyces pediculatus str. bicc 8609 ;k__bacteria;p__proteobacteria;c__deltaproteobacteria;o__myxococcales;f__polyangiaceae;g__chondromyces;s__chondromyces pediculatus;superkingdom__bacteria;subphylum__delta/epsilon subdivisions;suborder__sorangiineae	0.0641003
Zotu3625	fimbriimonas ginsengisoli gsoil 348 ;k__bacteria;p__armatimonadetes;c__fimbriimonadia;o__fimbriimonadales;f__fimbriimonadaceae;g__fimbriimonas;s__fimbriimonas ginsengisoli;superkingdom__bacteria	0.0641003
Zotu3690	rhodospirillaceae bacterium ltc_2 ;k__bacteria;p__proteobacteria;c__alphaproteobacteria;o__rhodospirillales;f__rhodospirillaceae;g__lacibacterium;s__rhodospirillaceae bacterium;superkingdom__bacteria	0.0641003
Zotu4193	caedibacter macronucleorum ;k__bacteria;p__proteobacteria;c__gammaproteobacteria;o__thiotrichales;f__fastidiosibacteraceae;g__caedibacter;s__caedibacter macronucleorum; superkingdom__bacteria;	0.0641003
Zotu4243	y14580.1 ammoniphilus oxalivorans str. raox_fs ;k__bacteria;p__firmicutes;c__bacilli;o__bacillales;f__paenibacillaceae;g__ammoniphilus;s__ammoniphilus oxalaticus;superkingdom__bacteria	0.0641003
Zotu4325	[phormidesmis priestleyi] ant.lpr2.5 ;k__bacteria;p__cyanobacteria;c__cyanobacteria;o__synechococcales;f__leptolyngbyaceae;g__phormidesmis;s__phormidesmis priestleyi; superkingdom__bacteria;	0.0641003
Zotu4864	aquicella siphonis ;k__bacteria;p__proteobacteria;c__gammaproteobacteria;o__legionellales;f__coxiellaceae;g__aquicella;s__aquicella siphonis;superkingdom__bacteria	0.0641003
Zotu5006	gq153644.1 alcanivorax dieselolei str. ant_2400 s8 ;k__bacteria;p__proteobacteria;c__gammaproteobacteria;o__oceanospirillales;f__alcanivoracaceae;g__alcanivorax;s__alcanivorax dieselolei;superkingdom__bacteria	0.0641003
Zotu5241	arenimonas metalli ;k__bacteria;p__proteobacteria;c__gammaproteobacteria;o__xanthomonadales;f__xanthomonadaceae;g__arenimonas;s__arenimonas metalli;superkingdom__bacteria	0.0641003
Zotu407	thioalbus denitrificans ;k__bacteria;p__proteobacteria;c__gammaproteobacteria;o__chromatiales;f__ectothiorhodospiraceae;g__thioalbus;s__thioalbus denitrificans;superkingdom__bacteria	0.0605392
Zotu659	fj719070.1 protozoan grazers alter metabolically active aquifer aquifier sediments clone p04_c04 ;k__bacteria;p__proteobacteria;c__betaproteobacteria;o__rhodocyclales;f__rhodocyclaceae;g__rhodocyclus;s__rhodocyclus tenuis;superkingdom__bacteria	0.0605392
Zotu1232	bellilinea caldifistulae ;k__bacteria;p__chloroflexi;c__anaerolineae;o__anaerolineales;f__anaerolineaceae;g__bellilinea;s__bellilinea caldifistulae;superkingdom__bacteria	0.0605392
Zotu2072	thermodesulfovibrio aggregans ;k__bacteria;p__nitrospirae;c__thermodesulfovibrionia;o__thermodesulfovibrionales;f__thermodesulfovibrionaceae;g__thermodesulfovibrio;s__thermodesulfovibrio aggregans;superkingdom__bacteria;	0.0605392
Zotu2411	tetrasphaera veronensis ;k__bacteria;p__actinobacteria;c__actinomycetia;o__micrococcales;f__intrasporangiaceae;g__tetrasphaera;s__tetrasphaera veronensis;superkingdom__bacteria;	0.0605392
Zotu2571	rhodopseudomonas palustris ;k__bacteria;p__proteobacteria;c__alphaproteobacteria;o__hyphomicrobiales;f__bradyrhizobiaceae;g__rhodopseudomonas;s__rhodopseudomonas palustris;superkingdom__bacteria;	0.0605392
Zotu2785	fj167349.1 lactococcus lactis str. t12 ;k__bacteria;p__firmicutes;c__bacilli;o__lactobacillales;f__streptococcaceae;g__lactococcus;s__lactococcus lactis;superkingdom__bacteria	0.0605392
Zotu3945	zavarzinella formosa ;k__bacteria;p__planctomycetes;c__planctomycetia;o__gemmatales;f__gemmataceae;g__zavarzinella;s__zavarzinella formosa; superkingdom__bacteria;	0.0605392
Zotu4259	aquicella siphonis ;k__bacteria;p__proteobacteria;c__gammaproteobacteria;o__legionellales;f__coxiellaceae;g__aquicella;s__aquicella siphonis;superkingdom__bacteria	0.0605392
Zotu4415	aquicella siphonis ;k__bacteria;p__proteobacteria;c__gammaproteobacteria;o__legionellales;f__coxiellaceae;g__aquicella;s__aquicella siphonis;superkingdom__bacteria	0.0605392
Zotu4999	a61579.1 thermopallium natronophilum str. tg9a dsm 9460 ;k__bacteria;p__thermotogae;c__thermotogae;o__thermotogales;f__thermotogaceae;g__thermopallium;s__thermopallium natronophilum;superkingdom__bacteria	0.0605392
Zotu5033	aquicella siphonis ;k__bacteria;p__proteobacteria;c__gammaproteobacteria;o__legionellales;f__coxiellaceae;g__aquicella;s__aquicella siphonis;superkingdom__bacteria	0.0605392
Zotu300	methylotenera versatilis 301 ;k__bacteria;p__proteobacteria;c__betaproteobacteria;o__nitrosomonadales;f__methylophilaceae;g__methylotenera;s__methylotenera versatilis; superkingdom__bacteria;	0.056978
Zotu397	aggregicoccus edonensis ;k__bacteria;p__proteobacteria;c__deltaproteobacteria;o__myxococcales;f__myxococcaceae;g__aggregicoccus;s__aggregicoccus edonensis;superkingdom__bacteria;subphylum__delta/epsilon subdivisions;suborder__cystobacterineae	0.056978
Zotu3786	eu808228.1 non_chloraminated bench_scale chemostat clone chlminus_cl_030614_otu_4 ;k__bacteria;p__bacteroidetes;c__flavobacteriia;o__flavobacteriales;f__flavobacteriaceae;g__flavobacterium;s__flavobacterium succinicans;superkingdom__bacteria;superphylum__bacteroidetes/chlorobi group	0.056978
Zotu3985	bacteroidetes bacterium dqhs_15 ;k__bacteria;p__bacteroidetes;c__bacteroidia;o__marinilabiliales;f__prolixibacteraceae;g__sunxiuqinia;s__bacteroidetes bacterium; superkingdom__bacteria;	0.056978
Zotu4128	cyanobacterium stanieri pcc 7202 ;k__bacteria;p__cyanobacteria;c__cyanobacteria;o__chroococcales;f__geminocystaceae;g__cyanobacterium;s__cyanobacterium stanieri;superkingdom__bacteria;subclass oscillatoriophycideae;	0.056978
Zotu4477	sideroxydans lithotrophicus es_1 ;k__bacteria;p__proteobacteria;c__betaproteobacteria;o__nitrosomonadales;f__gallionellaceae;g__sideroxydans;s__sideroxydans lithotrophicus; superkingdom__bacteria;	0.056978
Zotu4876	fj719070.1 protozoan grazers alter metabolically active aquifer aquifier sediments clone p04_c04 ;k__bacteria;p__proteobacteria;c__betaproteobacteria;o__rhodocyclales;f__rhodocyclaceae;g__rhodocyclus;s__rhodocyclus tenuis;superkingdom__bacteria	0.056978
Zotu5110	clostridium aceticum ;k__bacteria;p__firmicutes;c__clostridia;o__eubacteriales;f__clostridiaceae;g__clostridium;s__clostridium aceticum;superkingdom__bacteria;	0.056978
Zotu254	hydrogenophaga defluvii ;k__bacteria;p__proteobacteria;c__betaproteobacteria;o__burkholderiales;f__comamonadaceae;g__hydrogenophaga;s__hydrogenophaga defluvii;superkingdom__bacteria	0.0534169
Zotu1920	aquicella siphonis ;k__bacteria;p__proteobacteria;c__gammaproteobacteria;o__legionellales;f__coxiellaceae;g__aquicella;s__aquicella siphonis;superkingdom__bacteria	0.0534169
Zotu2873	azospirillum amazonense ;k__bacteria;p__proteobacteria;c__alphaproteobacteria;o__rhodospirillales;f__azospirillaceae;g__nitrospirillum;s__azospirillum amazonense;superkingdom__bacteria;	0.0534169
Zotu3290	gq395612.1 arthrobacter protophormiae str. f118 ;k__bacteria;p__actinobacteria;c__actinomycetia;o__micrococcales;f__micrococcaceae;g__arthrobacter;s__arthrobacter protophormiae;superkingdom__bacteria;	0.0534169
Zotu4036	gu269554.1 thiothrix fructosivorans str. q ;k__bacteria;p__proteobacteria;c__gammaproteobacteria;o__thiotrichales;f__thiotrichaceae;g__thiothrix;s__thiothrix fructosivorans;superkingdom__bacteria	0.0534169
Zotu4178	desulfopila inferna ;k__bacteria;p__proteobacteria;c__deltaproteobacteria;o__desulfobacterales;f__desulfobulbaceae;g__desulfopila;s__desulfopila inferna;superkingdom__bacteria;subphylum__delta/epsilon subdivisions	0.0534169
Zotu4797	caloramator australicus ;k__bacteria;p__firmicutes;c__clostridia;o__eubacteriales;f__clostridiaceae;g__caloramator;s__caloramator australicus;superkingdom__bacteria;	0.0534169
Zotu4858	calditerricola yamamurae ;k__bacteria;p__firmicutes;c__bacilli;o__bacillales;f__bacillaceae;g__calditerricola;s__calditerricola yamamurae;superkingdom__bacteria	0.0534169
Zotu2646	ef125186.1 brachybacterium zhongshanense str. jb ;k__bacteria;p__actinobacteria;c__actinomycetia;o__micrococcales;f__dermabacteraceae;g__brachybacterium;s__brachybacterium zhongshanense;superkingdom__bacteria;	0.0498558
Zotu2755	candidatus anammoximicrobium moscowii ;k__bacteria;p__planctomycetes;c__planctomycetia;o__pirellulales;f__pirellulaceae;g__candidatus anammoximicrobium;s__candidatus anammoximicrobium moscowii; superkingdom__bacteria;	0.0498558
Zotu3236	nc_007484.1 nitrosococcus oceani str. atcc 19707 ;k__bacteria;p__proteobacteria;c__gammaproteobacteria;o__chromatiales;f__chromatiaceae;g__nitrosococcus;s__nitrosococcus oceani;superkingdom__bacteria	0.0498558
Zotu3857	holospora undulata ;k__bacteria;p__proteobacteria;c__alphaproteobacteria;o__holosporales;f__holosporaceae;g__holospora;s__holospora undulata; superkingdom__bacteria;	0.0498558
Zotu4202	candidatus ruthia magnifica str. cm (calyptogena magnifica) ;k__bacteria;p__proteobacteria;c__gammaproteobacteria;o__gammaproteobacteria;f__gammaproteobacteria;g__candidatus ruthia;s__candidatus ruthia magnifica;superkingdom__bacteria	0.0498558
Zotu4444	ornatilinea apprima ;k__bacteria;p__chloroflexi;c__anaerolineae;o__anaerolineales;f__anaerolineaceae;g__ornatilinea;s__ornatilinea apprima;superkingdom__bacteria	0.0498558
Zotu5306	x86467.1 roseobacter sp. str. jln_a020 ;k__bacteria;p__proteobacteria;c__alphaproteobacteria;o__rhodobacterales;f__roseobacteraceae;g__phaeobacter;s__phaeobacter gallaeciensis;superkingdom__bacteria;	0.0498558
Zotu216	snodgrassella alvi ;k__bacteria;p__proteobacteria;c__betaproteobacteria;o__neisseriales;f__neisseriaceae;g__snodgrassella;s__snodgrassella alvi;superkingdom__bacteria	0.0462946
Zotu531	terrimonas rubra ;k__bacteria;p__bacteroidetes;c__chitinophagia;o__chitinophagales;f__chitinophagaceae;g__terrimonas;s__terrimonas rubra; superkingdom__bacteria;	0.0462946
Zotu783	hyphomicrobium aestuarii ;k__bacteria;p__proteobacteria;c__alphaproteobacteria;o__hyphomicrobiales;f__hyphomicrobiaceae;g__hyphomicrobium;s__hyphomicrobium aestuarii;superkingdom__bacteria;	0.0462946
Zotu967	af170419.1 halothiobacillus kellyi str. bii_1 ;k__bacteria;p__proteobacteria;c__gammaproteobacteria;o__chromatiales;f__halothiobacillaceae;g__halothiobacillus;s__halothiobacillus kellyi;superkingdom__bacteria	0.0462946
Zotu2389	sulfuricella denitrificans skb26 ;k__bacteria;p__proteobacteria;c__betaproteobacteria;o__nitrosomonadales;f__sulfuricellaceae;g__sulfuricella;s__sulfuricella denitrificans;superkingdom__bacteria;	0.0462946
Zotu4251	candidatus ruthia magnifica str. cm (calyptogena magnifica) ;k__bacteria;p__proteobacteria;c__gammaproteobacteria;o__gammaproteobacteria;f__gammaproteobacteria;g__candidatus ruthia;s__candidatus ruthia magnifica;superkingdom__bacteria	0.0462946
Zotu4535	eu887812.1 sporanaerobacter sp. str. sn28 ;k__bacteria;p__firmicutes;c__tissierellia;o__tissierellales;f__tissierellaceae;g__sporanaerobacter;s__sporanaerobacter acetigenes; superkingdom__bacteria;	0.0462946
Zotu4970	z49722.1 legionella fairfieldensis ;k__bacteria;p__proteobacteria;c__gammaproteobacteria;o__legionellales;f__legionellaceae;g__legionella;s__legionella fairfieldensis;superkingdom__bacteria	0.0462946
Zotu1210	af429763.1 streptococcus lutetiensis subsp. coli str. hdp90246 ;k__bacteria;p__firmicutes;c__bacilli;o__lactobacillales;f__streptococcaceae;g__streptococcus;s__streptococcus lutetiensis;superkingdom__bacteria	0.0427335
Zotu1405	aj630292.1 azonexus fungiphilus ;k__bacteria;p__proteobacteria;c__betaproteobacteria;o__rhodocyclales;f__azonexaceae;g__azonexus;s__azonexus fungiphilus; superkingdom__bacteria;	0.0427335
Zotu1984	ay835925.1 nocardioides kribbensis str. ksl_5 ;k__bacteria;p__actinobacteria;c__actinomycetia;o__propionibacteriales;f__nocardioidaceae;g__nocardioides;s__nocardioides kribbensis;superkingdom__bacteria;	0.0427335
Zotu2995	d15063.1 rhodopseudomonas sp. str. il_245 ;k__bacteria;p__proteobacteria;c__alphaproteobacteria;o__hyphomicrobiales;f__hyphomicrobiaceae;g__rhodoplanes;s__rhodoplanes elegans;superkingdom__bacteria;	0.0427335
Zotu4253	aquicella siphonis ;k__bacteria;p__proteobacteria;c__gammaproteobacteria;o__legionellales;f__coxiellaceae;g__aquicella;s__aquicella siphonis;superkingdom__bacteria	0.0427335
Zotu4554	coxiella cheraxi ;k__bacteria;p__proteobacteria;c__gammaproteobacteria;o__legionellales;f__coxiellaceae;g__coxiella;s__coxiella cheraxi;superkingdom__bacteria	0.0427335
Zotu4690	af282252.1 ferribacter thermoautotrophicus str. jw/jh_fiji_2 ;k__bacteria;p__firmicutes;c__thermolithobacteria;o__thermolithobacterales;f__thermolithobacteraceae;g__thermolithobacter;s__thermolithobacter ferrireducens;superkingdom__bacteria	0.0427335
Zotu5066	nc_010718.1 natranaerobius thermophilus str. jw/nm_wn_lf ;k__bacteria;p__firmicutes;c__clostridia;o__natranaerobiales;f__natranaerobiaceae;g__natranaerobius;s__natranaerobius thermophilus;superkingdom__bacteria	0.0427335
Zotu5314	nakamurella flavida ;k__bacteria;p__actinobacteria;c__actinomycetia;o__nakamurellales;f__nakamurellaceae;g__nakamurella;s__nakamurella flavida;superkingdom__bacteria;	0.0427335
Zotu5409	eu157188.1 variation fecal microbiology erhualian pigs after being d forty times vitro feces clone a2 ;k__bacteria;p__firmicutes;c__negativicutes;o__veillonellales;f__veillonellaceae;g__megasphaera;s__megasphaera elsdenii; superkingdom__bacteria;	0.0427335
Zotu48	gemmobacter tilapiae ;k__bacteria;p__proteobacteria;c__alphaproteobacteria;o__rhodobacterales;f__rhodobacteraceae;g__gemmobacter;s__gemmobacter tilapiae;superkingdom__bacteria	0.0391724
Zotu204	af526925.2 mars odyssey orbiter and encapsulation facility clone t6_5 sp. ;k__bacteria;p__proteobacteria;c__betaproteobacteria;o__burkholderiales;f__comamonadaceae;g__variovorax;s__variovorax paradoxus;superkingdom__bacteria	0.0391724
Zotu700	caedibacter macronucleorum ;k__bacteria;p__proteobacteria;c__gammaproteobacteria;o__thiotrichales;f__fastidiosibacteraceae;g__caedibacter;s__caedibacter macronucleorum; superkingdom__bacteria;	0.0391724
Zotu991	ab180738.1 flavobacterium granulensis str. kw05 ;k__bacteria;p__bacteroidetes;c__flavobacteriia;o__flavobacteriales;f__flavobacteriaceae;g__flavobacterium;s__flavobacterium granulensis;superkingdom__bacteria;superphylum__bacteroidetes/chlorobi group	0.0391724
Zotu1114	aquicella siphonis ;k__bacteria;p__proteobacteria;c__gammaproteobacteria;o__legionellales;f__coxiellaceae;g__aquicella;s__aquicella siphonis;superkingdom__bacteria	0.0391724
Zotu1312	candidatus allobeggiatoa halophila ;k__bacteria;p__proteobacteria;c__gammaproteobacteria;o__thiotrichales;f__thiotrichaceae;g__candidatus allobeggiato;s__candidatus allobeggiatoa halophila;superkingdom__bacteria	0.0391724
Zotu1583	am501446.1 roseateles aquatilis str. ccug48205 ;k__bacteria;p__proteobacteria;c__betaproteobacteria;o__burkholderiales;f__burkholderiales;g__roseateles;s__roseateles aquatilis;superkingdom__bacteria	0.0391724
Zotu3925	marinobacter alkaliphilus ;k__bacteria;p__proteobacteria;c__gammaproteobacteria;o__alteromonadales;f__alteromonadaceae;g__marinobacter;s__marinobacter alkaliphilus;superkingdom__bacteria	0.0391724
Zotu4537	eu626561.1 deinococcus xinjiangensis str. x_82 ;k__bacteria;p__deinococcus_thermus;c__deinococci;o__deinococcales;f__deinococcaceae;g__deinococcus;s__deinococcus xinjiangensis;superkingdom__bacteria	0.0391724
Zotu144	gq390223.1 oxic_anoxic interface meromictic crater lake lac pavin clone eub62a8 ;k__bacteria;p__proteobacteria;c__gammaproteobacteria;o__methylococcales;f__crenotrichaceae;g__crenothrix;s__crenothrix polyspora;superkingdom__bacteria	0.0356113
Zotu455	paracoccus siganidrum ;k__bacteria;p__proteobacteria;c__alphaproteobacteria;o__rhodobacterales;f__rhodobacteraceae;g__paracoccus;s__paracoccus siganidrum;superkingdom__bacteria	0.0356113
Zotu1227	af123264.1 thauera chlorobenzoica str. 3cb_1 ;k__bacteria;p__proteobacteria;c__betaproteobacteria;o__rhodocyclales;f__zoogloeaceae;g__thauera;s__thauera chlorobenzoica; superkingdom__bacteria;	0.0356113
Zotu3020	ab070984.1 nitrosospira multiformis str. atcc25196 ;k__bacteria;p__proteobacteria;c__betaproteobacteria;o__nitrosomonadales;f__nitrosomonadaceae;g__nitrosospira;s__nitrosospira multiformis;superkingdom__bacteria	0.0356113
Zotu3291	phenylobacterium haematophilum ;k__bacteria;p__proteobacteria;c__alphaproteobacteria;o__caulobacterales;f__caulobacteraceae;g__phenylobacterium;s__phenylobacterium haematophilum;superkingdom__bacteria	0.0356113
Zotu4722	cyanobacterium stanieri pcc 7202 ;k__bacteria;p__cyanobacteria;c__cyanobacteria;o__chroococcales;f__geminocystaceae;g__cyanobacterium;s__cyanobacterium stanieri;superkingdom__bacteria;subclass oscillatoriophycideae;	0.0356113
Zotu218	fj154804.1 streptococcus salivarius str. k12 ;k__bacteria;p__firmicutes;c__bacilli;o__lactobacillales;f__streptococcaceae;g__streptococcus;s__streptococcus salivarius;superkingdom__bacteria	0.0320501
Zotu341	luteolibacter yonseiensis ;k__bacteria;p__verrucomicrobia;c__verrucomicrobiae;o__verrucomicrobiales;f__verrucomicrobiaceae;g__luteolibacter;s__luteolibacter yonseiensis;superkingdom__bacteria;superphylum__chlamydiae/verrucomicrobia group	0.0320501
Zotu1066	fj529956.1 initial ammonia_ and nitrite_oxidizing compromises successful nitritation counter_diffusion geometry autotrophic nitrifying biofilm reactor clone mabrdtu3 ;k__bacteria;p__proteobacteria;c__betaproteobacteria;o__nitrosomonadales;f__nitrosomonadaceae;g__nitrosovibrio;s__nitrosovibrio tenuis;superkingdom__bacteria	0.0320501
Zotu1280	desulfobulbus mediterraneus ;k__bacteria;p__proteobacteria;c__deltaproteobacteria;o__desulfobacterales;f__desulfobulbaceae;g__desulfobulbus;s__desulfobulbus mediterraneus;superkingdom__bacteria;subphylum__delta/epsilon subdivisions	0.0320501
Zotu3380	legionella adelaidensis ;k__bacteria;p__proteobacteria;c__gammaproteobacteria;o__legionellales;f__legionellaceae;g__legionella;s__legionella adelaidensis;superkingdom__bacteria	0.0320501
Zotu4564	nc_010117.1 coxiella burnetii str. rsa 331 ;k__bacteria;p__proteobacteria;c__gammaproteobacteria;o__legionellales;f__coxiellaceae;g__coxiella;s__coxiella burnetii;superkingdom__bacteria	0.0320501
Zotu4666	thermoanaerobaculum aquaticum ;k__bacteria;p__acidobacteria;c__thermoanaerobaculia;o__thermoanaerobaculales;f__thermoanaerobaculaceae;g__thermoanaerobaculum;s__thermoanaerobaculum aquaticum; superkingdom__bacteria;	0.0320501
Zotu4724	scytonematopsis contorta ha4292_mv4 ;k__bacteria;p__cyanobacteria;c__cyanobacteria;o__nostocales;f__scytonemataceae;g__scytonematopsis;s__scytonematopsis contorta;superkingdom__bacteria	0.0320501
Zotu4909	ef036469.1 mycoplasma cricetuli str. ch ;k__bacteria;p__tenericutes;c__mollicutes;o__mycoplasmatales;f__mycoplasmataceae;g__mycoplasma;s__mycoplasma cricetuli;superkingdom__bacteria	0.0320501
Zotu20	gu233447.1 rhodoferax antarcticus str. ant.br ;k__bacteria;p__proteobacteria;c__betaproteobacteria;o__burkholderiales;f__comamonadaceae;g__rhodoferax;s__rhodoferax antarcticus;superkingdom__bacteria	0.028489
Zotu868	aj239293.1 neisseria sicca str. q28 ;k__bacteria;p__proteobacteria;c__betaproteobacteria;o__neisseriales;f__neisseriaceae;g__neisseria;s__neisseria sicca;superkingdom__bacteria	0.028489
Zotu901	lactobacillus plantarum ;k__bacteria;p__firmicutes;c__bacilli;o__lactobacillales;f__lactobacillaceae;g__lactobacillus;s__lactobacillus plantarum;superkingdom__bacteria	0.028489
Zotu1431	ay833099.1 bacillus simplex ph18 ;k__bacteria;p__firmicutes;c__bacilli;o__bacillales;f__bacillaceae;g__bacillus;s__bacillus simplex;superkingdom__bacteria	0.028489
Zotu2782	candidatus protistobacter heckmanni ;k__bacteria;p__proteobacteria;c__betaproteobacteria;o__burkholderiales;f__burkholderiaceae;g__candidatus protistobacter;s__candidatus protistobacter heckmanni;superkingdom__bacteria	0.028489
Zotu3387	marinobacterium georgiense ;k__bacteria;p__proteobacteria;c__gammaproteobacteria;o__oceanospirillales;f__oceanospirillaceae;g__marinobacterium;s__marinobacterium georgiense; superkingdom__bacteria;	0.028489
Zotu4051	methyloversatilis universalis ;k__bacteria;p__proteobacteria;c__betaproteobacteria;o__nitrosomonadales;f__sterolibacteriaceae;g__methyloversatilis;s__methyloversatilis universalis; superkingdom__bacteria;	0.028489
Zotu5049	aquicella siphonis ;k__bacteria;p__proteobacteria;c__gammaproteobacteria;o__legionellales;f__coxiellaceae;g__aquicella;s__aquicella siphonis;superkingdom__bacteria	0.028489
Zotu158	flavobacterium psychrolimnae ;k__bacteria;p__bacteroidetes;c__flavobacteriia;o__flavobacteriales;f__flavobacteriaceae;g__flavobacterium;s__flavobacterium psychrolimnae;superkingdom__bacteria;superphylum__bacteroidetes/chlorobi group	0.0249279
Zotu332	aquicella siphonis ;k__bacteria;p__proteobacteria;c__gammaproteobacteria;o__legionellales;f__coxiellaceae;g__aquicella;s__aquicella siphonis;superkingdom__bacteria	0.0249279
Zotu980	af123264.1 thauera chlorobenzoica str. 3cb_1 ;k__bacteria;p__proteobacteria;c__betaproteobacteria;o__rhodocyclales;f__zoogloeaceae;g__thauera;s__thauera chlorobenzoica; superkingdom__bacteria;	0.0249279
Zotu1202	geothrix fermentans ;k__bacteria;p__acidobacteria;c__holophagae;o__holophagales;f__holophagaceae;g__geothrix;s__geothrix fermentans;superkingdom__bacteria;superphylum__fibrobacteres/acidobacteria group	0.0249279
Zotu1628	thiohalophilus thiocyanatoxydans ;k__bacteria;p__proteobacteria;c__gammaproteobacteria;o__chromatiales;f__thioalkalispiraceae;g__thiohalophilus;s__thiohalophilus thiocyanatoxydans;superkingdom__bacteria	0.0249279
Zotu2124	af170419.1 halothiobacillus kellyi str. bii_1 ;k__bacteria;p__proteobacteria;c__gammaproteobacteria;o__chromatiales;f__halothiobacillaceae;g__halothiobacillus;s__halothiobacillus kellyi;superkingdom__bacteria	0.0249279
Zotu2346	am998823.1 rhodoplanes sp. str. das ;k__bacteria;p__proteobacteria;c__alphaproteobacteria;o__hyphomicrobiales;f__hyphomicrobiaceae;g__rhodoplanes;s__rhodoplanes elegans;superkingdom__bacteria;	0.0249279
Zotu2881	xanthomonadaceae bacterium x11 ;k__bacteria;p__proteobacteria;c__gammaproteobacteria;o__xanthomonadales;f__rhodanobacteraceae;g__metallibacterium;s__xanthomonadaceae bacterium; superkingdom__bacteria;	0.0249279
Zotu3064	aquicella siphonis ;k__bacteria;p__proteobacteria;c__gammaproteobacteria;o__legionellales;f__coxiellaceae;g__aquicella;s__aquicella siphonis;superkingdom__bacteria	0.0249279
Zotu3836	desulfocapsa thiozymogenes ;k__bacteria;p__proteobacteria;c__deltaproteobacteria;o__desulfobacterales;f__desulfobulbaceae;g__desulfocapsa;s__desulfocapsa thiozymogenes;superkingdom__bacteria;subphylum__delta/epsilon subdivisions	0.0249279
Zotu304	eu768718.1 pervasive effects antibiotic on human gut microbiota deep sequencing fecal clone c5_740 ;k__bacteria;p__actinobacteria;c__actinomycetia;o__bifidobacteriales;f__bifidobacteriaceae;g__bifidobacterium;s__bifidobacterium adolescentis;superkingdom__bacteria;	0.0213668
Zotu361	x97366.2 legionella drancourtii str. llap12 ;k__bacteria;p__proteobacteria;c__gammaproteobacteria;o__legionellales;f__legionellaceae;g__legionella;s__legionella drancourtii;superkingdom__bacteria	0.0213668
Zotu582	dq342320.1 rhodobacter capsulatus str. atcc 11166 ;k__bacteria;p__proteobacteria;c__alphaproteobacteria;o__rhodobacterales;f__rhodobacteraceae;g__rhodobacter;s__rhodobacter capsulatus;superkingdom__bacteria	0.0213668
Zotu2286	fj999933.1 pseudomonas trivialis str. eqh4 ;k__bacteria;p__proteobacteria;c__gammaproteobacteria;o__pseudomonadales;f__pseudomonadaceae;g__pseudomonas;s__pseudomonas trivialis;superkingdom__bacteria;species group pseudomonas fluorescens group	0.0213668
Zotu2742	af357562.1 mpn_isolate group 14 ;k__bacteria;p__firmicutes;c__bacilli;o__lactobacillales;f__enterococcaceae;g__enterococcus;s__enterococcus cecorum;superkingdom__bacteria	0.0213668
Zotu3238	aj564616.1 geobacillus debilis str. tf ;k__bacteria;p__firmicutes;c__bacilli;o__bacillales;f__bacillaceae;g__caldibacillus;s__geobacillus debilis;superkingdom__bacteria	0.0213668
Zotu3421	d32238.1 paracoccus alcaliphilus str. jcm 7364 ;k__bacteria;p__proteobacteria;c__alphaproteobacteria;o__rhodobacterales;f__rhodobacteraceae;g__paracoccus;s__paracoccus alcaliphilus;superkingdom__bacteria	0.0213668
Zotu442	caldicoprobacter guelmensis ;k__bacteria;p__firmicutes;c__clostridia;o__eubacteriales;f__caldicoprobacteraceae;g__caldicoprobacter;s__caldicoprobacter guelmensis;superkingdom__bacteria;	0.0178056
Zotu1039	z49732.1 legionella quateirensis ;k__bacteria;p__proteobacteria;c__gammaproteobacteria;o__legionellales;f__legionellaceae;g__legionella;s__legionella quateirensis;superkingdom__bacteria	0.0178056
Zotu1414	marinobacterium coralli ;k__bacteria;p__proteobacteria;c__gammaproteobacteria;o__oceanospirillales;f__oceanospirillaceae;g__marinobacterium;s__marinobacterium coralli; superkingdom__bacteria;	0.0178056
Zotu1467	aquicella siphonis ;k__bacteria;p__proteobacteria;c__gammaproteobacteria;o__legionellales;f__coxiellaceae;g__aquicella;s__aquicella siphonis;superkingdom__bacteria	0.0178056
Zotu1989	aquicella siphonis ;k__bacteria;p__proteobacteria;c__gammaproteobacteria;o__legionellales;f__coxiellaceae;g__aquicella;s__aquicella siphonis;superkingdom__bacteria	0.0178056
Zotu3273	methylotenera versatilis 301 ;k__bacteria;p__proteobacteria;c__betaproteobacteria;o__nitrosomonadales;f__methylophilaceae;g__methylotenera;s__methylotenera versatilis; superkingdom__bacteria;	0.0178056
Zotu3298	nc_010117.1 coxiella burnetii str. rsa 331 ;k__bacteria;p__proteobacteria;c__gammaproteobacteria;o__legionellales;f__coxiellaceae;g__coxiella;s__coxiella burnetii;superkingdom__bacteria	0.0178056
Zotu139	hydrogenophaga defluvii ;k__bacteria;p__proteobacteria;c__betaproteobacteria;o__burkholderiales;f__comamonadaceae;g__hydrogenophaga;s__hydrogenophaga defluvii;superkingdom__bacteria	0.0142445
Zotu413	ef690423.1 lysinibacillus sphaericus nh7_1 ;k__bacteria;p__firmicutes;c__bacilli;o__bacillales;f__bacillaceae;g__lysinibacillus;s__lysinibacillus sphaericus;superkingdom__bacteria	0.0142445
Zotu1597	mitsuaria chitosanitabida ;k__bacteria;p__proteobacteria;c__betaproteobacteria;o__burkholderiales;f__burkholderiales;g__mitsuaria;s__mitsuaria chitosanitabida;superkingdom__bacteria	0.0142445
Zotu2404	sideroxydans lithotrophicus es_1 ;k__bacteria;p__proteobacteria;c__betaproteobacteria;o__nitrosomonadales;f__gallionellaceae;g__sideroxydans;s__sideroxydans lithotrophicus; superkingdom__bacteria;	0.0142445
Zotu4312	aquicella siphonis ;k__bacteria;p__proteobacteria;c__gammaproteobacteria;o__legionellales;f__coxiellaceae;g__aquicella;s__aquicella siphonis;superkingdom__bacteria	0.0142445
Zotu727	eu652096.1 bacillus pichinotyi str. ra_24 ;k__bacteria;p__firmicutes;c__bacilli;o__bacillales;f__bacillaceae;g__bacillus;s__bacillus pichinotyi;superkingdom__bacteria	0.0106834
Zotu1505	ab240294.1 microbial structure phragmites rhizosphere biofilm reed bed reactor laboratory clone rb043 ;k__bacteria;p__proteobacteria;c__betaproteobacteria;o__rhodocyclales;f__rhodocyclaceae;g__rhodocyclus;s__rhodocyclus tenuis;superkingdom__bacteria	0.0106834
Zotu1517	legionella cardiaca ;k__bacteria;p__proteobacteria;c__gammaproteobacteria;o__legionellales;f__legionellaceae;g__legionella;s__legionella cardiaca;superkingdom__bacteria	0.0106834
Zotu1546	eu768718.1 pervasive effects antibiotic on human gut microbiota deep sequencing fecal clone c5_740 ;k__bacteria;p__actinobacteria;c__actinomycetia;o__bifidobacteriales;f__bifidobacteriaceae;g__bifidobacterium;s__bifidobacterium adolescentis;superkingdom__bacteria;	0.0106834
Zotu2334	ab233210.1 legionella landfill str. oa1_2 ;k__bacteria;p__proteobacteria;c__gammaproteobacteria;o__legionellales;f__legionellaceae;g__legionella;s__legionella yabuuchiae;superkingdom__bacteria	0.0106834
Zotu3731	fm201190.1 and distinct induced biofilm fouling operated under conditions laboratory_scale membrane bioreactors clone mbr_8_hf_bf23 ;k__bacteria;p__proteobacteria;c__betaproteobacteria;o__burkholderiales;f__comamonadaceae;g__curvibacter;s__aquamonas fontana;superkingdom__bacteria	0.0106834
Zotu4540	ab070984.1 nitrosospira multiformis str. atcc25196 ;k__bacteria;p__proteobacteria;c__betaproteobacteria;o__nitrosomonadales;f__nitrosomonadaceae;g__nitrosospira;s__nitrosospira multiformis;superkingdom__bacteria	0.0106834
Zotu4601	bacterium ellin514 ;k__bacteria;p__verrucomicrobia;c__verrucomicrobiae;o__verrucomicrobiales;f__verrucomicrobia subdivision 3;g__pedosphaera;s__pedosphaera parvula;superkingdom__bacteria;superphylum__chlamydiae/verrucomicrobia group	0.0106834
Zotu4704	nocardia farcinica ;k__bacteria;p__actinobacteria;c__actinomycetia;o__corynebacteriales;f__nocardiaceae;g__nocardia;s__nocardia farcinica;superkingdom__bacteria;	0.0106834
Zotu291	xanthomonadaceae bacterium x11 ;k__bacteria;p__proteobacteria;c__gammaproteobacteria;o__xanthomonadales;f__rhodanobacteraceae;g__metallibacterium;s__xanthomonadaceae bacterium; superkingdom__bacteria;	0.00712225
Zotu462	ay123803.1 nitrosovibrio tenuis str. nv1 ;k__bacteria;p__proteobacteria;c__betaproteobacteria;o__nitrosomonadales;f__nitrosomonadaceae;g__nitrosovibrio;s__nitrosovibrio tenuis;superkingdom__bacteria	0.00712225
Zotu524	ay850379.1 ureibacillus sp. 6t19 ;k__bacteria;p__firmicutes;c__bacilli;o__bacillales;f__planococcaceae;g__ureibacillus;s__ureibacillus suwonensis;superkingdom__bacteria	0.00712225
Zotu606	ab088116.1 pseudomonas thermaerum str. t1 ;k__bacteria;p__proteobacteria;c__gammaproteobacteria;o__pseudomonadales;f__pseudomonadaceae;g__pseudomonas;s__pseudomonas thermaerum;superkingdom__bacteria	0.00712225
Zotu645	gemmobacter tilapiae ;k__bacteria;p__proteobacteria;c__alphaproteobacteria;o__rhodobacterales;f__rhodobacteraceae;g__gemmobacter;s__gemmobacter tilapiae;superkingdom__bacteria	0.00712225
Zotu655	candidatus allobeggiatoa halophila ;k__bacteria;p__proteobacteria;c__gammaproteobacteria;o__thiotrichales;f__thiotrichaceae;g__candidatus allobeggiato;s__candidatus allobeggiatoa halophila;superkingdom__bacteria	0.00712225
Zotu711	terrimonas rubra ;k__bacteria;p__bacteroidetes;c__chitinophagia;o__chitinophagales;f__chitinophagaceae;g__terrimonas;s__terrimonas rubra; superkingdom__bacteria;	0.00712225
Zotu818	azoarcus indigens ;k__bacteria;p__proteobacteria;c__betaproteobacteria;o__rhodocyclales;f__zoogloeaceae;g__azoarcus;s__azoarcus indigens; superkingdom__bacteria;	0.00712225
Zotu1322	aquicella siphonis ;k__bacteria;p__proteobacteria;c__gammaproteobacteria;o__legionellales;f__coxiellaceae;g__aquicella;s__aquicella siphonis;superkingdom__bacteria	0.00712225
Zotu1392	sideroxydans lithotrophicus es_1 ;k__bacteria;p__proteobacteria;c__betaproteobacteria;o__nitrosomonadales;f__gallionellaceae;g__sideroxydans;s__sideroxydans lithotrophicus; superkingdom__bacteria;	0.00712225
Zotu1643	af526925.2 mars odyssey orbiter and encapsulation facility clone t6_5 sp. ;k__bacteria;p__proteobacteria;c__betaproteobacteria;o__burkholderiales;f__comamonadaceae;g__variovorax;s__variovorax paradoxus;superkingdom__bacteria	0.00712225
Zotu2721	aquaspirillum serpens ;k__bacteria;p__proteobacteria;c__betaproteobacteria;o__neisseriales;f__chromobacteriaceae;g__aquaspirillum;s__aquaspirillum serpens;superkingdom__bacteria	0.00712225
Zotu2726	fj387585.1 burkholderia andropogonis str. 6370 ;k__bacteria;p__proteobacteria;c__betaproteobacteria;o__burkholderiales;f__burkholderiaceae;g__burkholderia;s__burkholderia andropogonis;superkingdom__bacteria	0.00712225
Zotu2871	eu772956.1 bush dog feces clone bdog3_aad70d03 ;k__bacteria;p__firmicutes;c__clostridia;o__eubacteriales;f__lachnospiraceae;g__blautia;s__blautia producta;superkingdom__bacteria;	0.00712225
Zotu3715	pediococcus pentosaceus ;k__bacteria;p__firmicutes;c__bacilli;o__lactobacillales;f__lactobacillaceae;g__pediococcus;s__pediococcus pentosaceus;superkingdom__bacteria	0.00712225
Zotu3769	aquicella siphonis ;k__bacteria;p__proteobacteria;c__gammaproteobacteria;o__legionellales;f__coxiellaceae;g__aquicella;s__aquicella siphonis;superkingdom__bacteria	0.00712225
Zotu3832	gq390223.1 oxic_anoxic interface meromictic crater lake lac pavin clone eub62a8 ;k__bacteria;p__proteobacteria;c__gammaproteobacteria;o__methylococcales;f__crenotrichaceae;g__crenothrix;s__crenothrix polyspora;superkingdom__bacteria	0.00712225
Zotu3923	af418170.1 desulfovibrio giganteus str. dsm 4370 ;k__bacteria;p__proteobacteria;c__deltaproteobacteria;o__desulfovibrionales;f__desulfovibrionaceae;g__desulfovibrio;s__desulfovibrio giganteus;superkingdom__bacteria;subphylum__delta/epsilon subdivisions	0.00712225
Zotu4116	fj369635.1 feces adult twins and mothers ;k__bacteria;p__verrucomicrobia;c__verrucomicrobiae;o__verrucomicrobiales;f__akkermansiaceae;g__akkermansia;s__akkermansia muciniphila; superkingdom__bacteria;	0.00712225
Zotu4131	aquicella siphonis ;k__bacteria;p__proteobacteria;c__gammaproteobacteria;o__legionellales;f__coxiellaceae;g__aquicella;s__aquicella siphonis;superkingdom__bacteria	0.00712225
Zotu4873	rhodoferax ferrireducens ;k__bacteria;p__proteobacteria;c__betaproteobacteria;o__burkholderiales;f__comamonadaceae;g__rhodoferax;s__rhodoferax ferrireducens;superkingdom__bacteria	0.00712225
Zotu4874	legionella pneumophila ;k__bacteria;p__proteobacteria;c__gammaproteobacteria;o__legionellales;f__legionellaceae;g__legionella;s__legionella pneumophila;superkingdom__bacteria	0.00712225
Zotu4950	rhodoferax ferrireducens ;k__bacteria;p__proteobacteria;c__betaproteobacteria;o__burkholderiales;f__comamonadaceae;g__rhodoferax;s__rhodoferax ferrireducens;superkingdom__bacteria	0.00712225
Zotu5101	pseudolabrys taiwanensis ;k__bacteria;p__proteobacteria;c__alphaproteobacteria;o__hyphomicrobiales;f__xanthobacteraceae;g__pseudolabrys;s__pseudolabrys taiwanensis;superkingdom__bacteria;	0.00712225
Zotu13	ferriphaselus amnicola ;k__bacteria;p__proteobacteria;c__betaproteobacteria;o__nitrosomonadales;f__gallionellaceae;g__ferriphaselus;s__ferriphaselus amnicola; superkingdom__bacteria;	0.00356113
Zotu36	dq342320.1 rhodobacter capsulatus str. atcc 11166 ;k__bacteria;p__proteobacteria;c__alphaproteobacteria;o__rhodobacterales;f__rhodobacteraceae;g__rhodobacter;s__rhodobacter capsulatus;superkingdom__bacteria	0.00356113
Zotu159	x87273.1 bradyrhizobium lupini str. dsm 30140 ;k__bacteria;p__proteobacteria;c__alphaproteobacteria;o__hyphomicrobiales;f__bradyrhizobiaceae;g__bradyrhizobium;s__bradyrhizobium lupini;superkingdom__bacteria;	0.00356113
Zotu187	polaromonas vacuolata ;k__bacteria;p__proteobacteria;c__betaproteobacteria;o__burkholderiales;f__comamonadaceae;g__polaromonas;s__polaromonas vacuolata;superkingdom__bacteria	0.00356113
Zotu348	methylotenera versatilis 301 ;k__bacteria;p__proteobacteria;c__betaproteobacteria;o__nitrosomonadales;f__methylophilaceae;g__methylotenera;s__methylotenera versatilis; superkingdom__bacteria;	0.00356113
Zotu510	fj387585.1 burkholderia andropogonis str. 6370 ;k__bacteria;p__proteobacteria;c__betaproteobacteria;o__burkholderiales;f__burkholderiaceae;g__burkholderia;s__burkholderia andropogonis;superkingdom__bacteria	0.00356113
Zotu555	hydrogenophaga defluvii ;k__bacteria;p__proteobacteria;c__betaproteobacteria;o__burkholderiales;f__comamonadaceae;g__hydrogenophaga;s__hydrogenophaga defluvii;superkingdom__bacteria	0.00356113
Zotu568	gq076972.1 topographical and temporal human skin microbiome skin umbilicus clone nbw1155h08c1 ;k__bacteria;p__proteobacteria;c__betaproteobacteria;o__burkholderiales;f__oxalobacteraceae;g__massilia;s__massilia timonae;superkingdom__bacteria	0.00356113
Zotu597	gq076399.1 topographical and temporal human skin microbiome skin plantar heel clone nbw364f01c1 ;k__bacteria;p__proteobacteria;c__gammaproteobacteria;o__pseudomonadales;f__pseudomonadaceae;g__pseudomonas;s__pseudomonas fragi;superkingdom__bacteria;species group pseudomonas chlororaphis group	0.00356113
Zotu633	eu768718.1 pervasive effects antibiotic on human gut microbiota deep sequencing fecal clone c5_740 ;k__bacteria;p__actinobacteria;c__actinomycetia;o__bifidobacteriales;f__bifidobacteriaceae;g__bifidobacterium;s__bifidobacterium adolescentis;superkingdom__bacteria;	0.00356113
Zotu795	ay647284.1 bacillus bataviensis str. msu1210 ;k__bacteria;p__firmicutes;c__bacilli;o__bacillales;f__bacillaceae;g__bacillus;s__bacillus bataviensis;superkingdom__bacteria	0.00356113
Zotu825	eu981275.1 sulfate reducing living bench scale aquifer column water clone e21_sw ;k__bacteria;p__firmicutes;c__clostridia;o__eubacteriales;f__peptococcaceae;g__desulfosporosinus;s__desulfosporosinus meridiei;superkingdom__bacteria;	0.00356113
Zotu934	af371499.1 swine intestine clone p_3424_swa2 ;k__bacteria;p__firmicutes;c__bacilli;o__lactobacillales;f__lactobacillaceae;g__lactobacillus;s__lactobacillus ruminis;superkingdom__bacteria	0.00356113
Zotu1008	gemmatimonas aurantiaca t_27 ;k__bacteria;p__gemmatimonadetes;c__gemmatimonadetes;o__gemmatimonadales;f__gemmatimonadaceae;g__gemmatimonas;s__gemmatimonas aurantiaca;superkingdom__bacteria	0.00356113
Zotu1084	nc_010524.1 leptothrix cholodnii str. sp_6 ;k__bacteria;p__proteobacteria;c__betaproteobacteria;o__burkholderiales;f__burkholderiales;g__leptothrix;s__leptothrix cholodnii;superkingdom__bacteria	0.00356113
Zotu1096	rhizobacter fulvus ;k__bacteria;p__proteobacteria;c__betaproteobacteria;o__burkholderiales;f__burkholderiales;g__rhizobacter;s__rhizobacter fulvus;superkingdom__bacteria	0.00356113
Zotu1158	aquicella siphonis ;k__bacteria;p__proteobacteria;c__gammaproteobacteria;o__legionellales;f__coxiellaceae;g__aquicella;s__aquicella siphonis;superkingdom__bacteria	0.00356113
Zotu1355	synechococcus bigranulatus 0431 ;k__bacteria;p__cyanobacteria;c__cyanobacteria;o__synechococcales;f__synechococcaceae;g__synechococcus;s__synechococcus bigranulatus;superkingdom__bacteria;subclass oscillatoriophycideae	0.00356113
Zotu1572	gq076399.1 topographical and temporal human skin microbiome skin plantar heel clone nbw364f01c1 ;k__bacteria;p__proteobacteria;c__gammaproteobacteria;o__pseudomonadales;f__pseudomonadaceae;g__pseudomonas;s__pseudomonas fragi;superkingdom__bacteria;species group pseudomonas chlororaphis group	0.00356113
Zotu1598	gq390223.1 oxic_anoxic interface meromictic crater lake lac pavin clone eub62a8 ;k__bacteria;p__proteobacteria;c__gammaproteobacteria;o__methylococcales;f__crenotrichaceae;g__crenothrix;s__crenothrix polyspora;superkingdom__bacteria	0.00356113
Zotu1692	nordella oligomobilis ;k__bacteria;p__proteobacteria;c__alphaproteobacteria;o__hyphomicrobiales;f__hyphomicrobiales;g__nordella;s__nordella oligomobilis;superkingdom__bacteria;	0.00356113
Zotu1772	gu233447.1 rhodoferax antarcticus str. ant.br ;k__bacteria;p__proteobacteria;c__betaproteobacteria;o__burkholderiales;f__comamonadaceae;g__rhodoferax;s__rhodoferax antarcticus;superkingdom__bacteria	0.00356113
Zotu1778	leptolyngbya boryana encb_ch12 ;k__bacteria;p__cyanobacteria;c__cyanobacteria;o__synechococcales;f__leptolyngbyaceae;g__leptolyngbya;s__leptolyngbya boryana; superkingdom__bacteria;	0.00356113
Zotu1962	herbaspirillum massiliense jc206 ;k__bacteria;p__proteobacteria;c__betaproteobacteria;o__burkholderiales;f__oxalobacteraceae;g__herbaspirillum;s__herbaspirillum massiliense;superkingdom__bacteria	0.00356113
Zotu2046	y17590.1 thauera mechernichensis str. tl1 ;k__bacteria;p__proteobacteria;c__betaproteobacteria;o__rhodocyclales;f__zoogloeaceae;g__thauera;s__thauera mechernichensis; superkingdom__bacteria;	0.00356113
Zotu2107	aquicella siphonis ;k__bacteria;p__proteobacteria;c__gammaproteobacteria;o__legionellales;f__coxiellaceae;g__aquicella;s__aquicella siphonis;superkingdom__bacteria	0.00356113
Zotu2262	planctomyces maris ;k__bacteria;p__planctomycetes;c__planctomycetia;o__planctomycetales;f__planctomycetaceae;g__planctomyces;s__planctomyces maris;superkingdom__bacteria	0.00356113
Zotu2272	aquicella siphonis ;k__bacteria;p__proteobacteria;c__gammaproteobacteria;o__legionellales;f__coxiellaceae;g__aquicella;s__aquicella siphonis;superkingdom__bacteria	0.00356113
Zotu2275	aquicella siphonis ;k__bacteria;p__proteobacteria;c__gammaproteobacteria;o__legionellales;f__coxiellaceae;g__aquicella;s__aquicella siphonis;superkingdom__bacteria	0.00356113
Zotu2353	eu768718.1 pervasive effects antibiotic on human gut microbiota deep sequencing fecal clone c5_740 ;k__bacteria;p__actinobacteria;c__actinomycetia;o__bifidobacteriales;f__bifidobacteriaceae;g__bifidobacterium;s__bifidobacterium adolescentis;superkingdom__bacteria;	0.00356113
Zotu2450	bellilinea caldifistulae ;k__bacteria;p__chloroflexi;c__anaerolineae;o__anaerolineales;f__anaerolineaceae;g__bellilinea;s__bellilinea caldifistulae;superkingdom__bacteria	0.00356113
Zotu2654	candidatus cyrtobacter zanobii ;k__bacteria;p__proteobacteria;c__alphaproteobacteria;o__rickettsiales;f__candidatus midichloriaceae;g__candidatus cyrtobacter;s__candidatus cyrtobacter zanobii;superkingdom__bacteria	0.00356113
Zotu2820	amorphus coralli ;k__bacteria;p__proteobacteria;c__alphaproteobacteria;o__hyphomicrobiales;f__amorphaceae;g__amorphus;s__amorphus coralli;superkingdom__bacteria;	0.00356113
Zotu3023	gu233447.1 rhodoferax antarcticus str. ant.br ;k__bacteria;p__proteobacteria;c__betaproteobacteria;o__burkholderiales;f__comamonadaceae;g__rhodoferax;s__rhodoferax antarcticus;superkingdom__bacteria	0.00356113
Zotu3039	sulfuritalea hydrogenivorans sk43h ;k__bacteria;p__proteobacteria;c__betaproteobacteria;o__nitrosomonadales;f__sterolibacteriaceae;g__sulfuritalea;s__sulfuritalea hydrogenivorans; superkingdom__bacteria;	0.00356113
Zotu3071	eu776027.1 spotted hyena feces clone hy2_d10 ;k__bacteria;p__firmicutes;c__clostridia;o__eubacteriales;f__peptostreptococcaceae;g__peptoclostridium;s__clostridium hiranonis;superkingdom__bacteria;	0.00356113
Zotu3309	streptococcus lutetiensis ;k__bacteria;p__firmicutes;c__bacilli;o__lactobacillales;f__streptococcaceae;g__streptococcus;s__streptococcus lutetiensis;superkingdom__bacteria	0.00356113
Zotu3411	candidatus nitrotoga arctica ;k__bacteria;p__proteobacteria;c__betaproteobacteria;o__nitrosomonadales;f__gallionellaceae;g__candidatus nitrotoga;s__candidatus nitrotoga arctica; superkingdom__bacteria;	0.00356113
Zotu3915	aquicella siphonis ;k__bacteria;p__proteobacteria;c__gammaproteobacteria;o__legionellales;f__coxiellaceae;g__aquicella;s__aquicella siphonis;superkingdom__bacteria	0.00356113
Zotu4403	y14302.1 hyphomicrobium vulgare str. ifam mc_750 atcc 27500 ;k__bacteria;p__proteobacteria;c__alphaproteobacteria;o__hyphomicrobiales;f__hyphomicrobiaceae;g__hyphomicrobium;s__hyphomicrobium vulgare;superkingdom__bacteria;	0.00356113
Zotu4410	dq855943.1 clostridium disporicum str. nml 05a027 ;k__bacteria;p__firmicutes;c__clostridia;o__eubacteriales;f__clostridiaceae;g__clostridium;s__clostridium disporicum;superkingdom__bacteria;	0.00356113
Zotu4577	nr_028816.1 turicibacter sanguinis str. mol361 ;k__bacteria;p__firmicutes;c__erysipelotrichia;o__erysipelotrichales;f__turicibacteraceae;g__turicibacter;s__turicibacter sanguinis;superkingdom__bacteria;	0.00356113
Zotu4996	rhizobacter fulvus ;k__bacteria;p__proteobacteria;c__betaproteobacteria;o__burkholderiales;f__burkholderiales;g__rhizobacter;s__rhizobacter fulvus;superkingdom__bacteria	0.00356113

## Sheet: identity_Counts
identity	O78A
burkholderia ubonensis	7535
cellvibrionales	2007
coxiellaceae	1526
legionellaceae	1154
zoogloeaceae	747
syntrophobacterales	610
betaproteobacteria	523
staphylococcus pasteuri	477
legionellales	425
lactococcus lactis	371
aquicella	367
corynebacterium kroppenstedtii	323
rhodocyclaceae	304
terrimonas lutea	284
burkholderia	281
anaerolineae	240
methylococcaceae	238
rhodoferax ferrireducens	204
sulfuricella denitrificans	198
ilumatobacteraceae	187
burkholderiaceae	187
thiotrichaceae	175
sphingopyxis	169
frigoribacterium faeni	168
acinetobacter lwoffii	165
fimbriimonadales	151
pseudomonas syringae	148
thiotrichales	143
blautia producta	141
burkholderia cepacia	139
gemmatimonadales	138
acidiferrobacteraceae	138
peptoclostridium clostridium hiranonis	137
bifidobacterium adolescentis	131
oceanospirillaceae	128
ignavibacteria	125
megasphaera elsdenii	117
candidatus nitrotoga arctica	115
streptococcus sanguinis	112
pirellulales	107
sphingobacteriia	106
rhizobacter fulvus	100
candidatus planktophila limnetica	99
aquicella siphonis	98
flavobacterium succinicans	98
pseudomonadaceae	97
skermanella aerolata	94
desulfobacterales	90
chromatiales	89
legionella gratiana	85
streptococcus parasanguinis	83
rhodoplanes elegans	82
rhodobacter capsulatus	80
arenimonas daechungensis	79
catenibacterium mitsuokai	79
streptococcus lutetiensis	79
reyranellaceae	78
spirochaeta	78
amorphus	75
actinomyces viscosus	74
desulfovibrionales	71
lactobacillus sakei	70
oxalobacter formigenes	70
nitrosomonadaceae	70
burkholderia vietnamiensis	69
turicibacter sanguinis	68
micrococcus luteus	68
sphingomonas soli	68
bacillus simplex	66
haemophilus parainfluenzae	66
rhodobium	66
oxalobacteraceae	65
methylococcales	65
tenericutes	64
caulobacter fusiformis	64
actinomycetia	64
deltaproteobacteria	64
rhodobacteraceae	62
crenothrix	62
actinomyces odontolyticus	62
proteinimicrobium	61
flavobacterium lindanitolerans	60
asticcacaulis benevestitus	59
chitinophagaceae	59
bradyrhizobium	57
streptococcus	56
desulfocapsa thiozymogenes	54
desulfuromonadales	54
rhodospirillales	54
thioalkalispiraceae	54
hyphomicrobium	52
blautia	51
metallibacterium	50
pirellulaceae	50
myxococcales	49
geothrix fermentans	48
lactobacillus salivarius	48
phycisphaerae	48
demequina lutea	48
shigella sonnei	46
ferruginibacter lapsinanis	46
gemmataceae	46
brevundimonas diminuta	46
dietzia	45
pseudolabrys taiwanensis	45
rothia aeria	45
corynebacterium tuberculostearicum	45
planctomycetaceae	43
proteinimicrobium ihbtica	43
micropepsaceae	43
candidatus anaerococcus phoceensis	43
oleiphilaceae	42
dorea	42
allobaculum stercoricanis	41
legionella dresdeniensis	41
eubacteriaceae	41
rhodospirillaceae	40
bacilli	39
gemmatimonadaceae	39
eubacteriales	38
subdoligranulum variabile	38
sulfurisoma sediminicola	38
sphingomonas mali	37
anaerolineales	36
lactobacillus ruminis	36
enterococcus cecorum	36
legionella worsliensis	35
acinetobacter johnsonii	34
nitrosovibrio	34
verrucomicrobiales	33
acinetobacter radioresistens	33
devosia albogilva	29
aquaspirillum	29
pseudomonadales	29
rhabdochlamydiaceae	29
nitrospira moscoviensis	29
acidobacteriales	28
pseudolabrys	28
legionella	27
sphingobium yanoikuyae	27
uliginosibacterium	27
parachlamydiales	27
janthinobacterium	27
sphingomonadaceae	27
phaselicystidaceae	26
spirochaetales	26
schleiferiaceae	25
synergistia	25
ilumatobacter	24
carnobacterium maltaromaticum	24
blastochloris	24
desulfosporosinus meridiei	24
cyclobacteriaceae	23
blastocatellaceae	23
synechococcales	23
verrucomicrobia subdivision 3	22
sideroxydans lithotrophicus	22
collinsella tanakaei	22
methylotenera versatilis	22
marinilabiliaceae	22
sulfuricella	21
spirochaeta aurantia	21
enhydrobacter aerosaccus	21
ralstonia solanacearum	21
bacteriovorax stolpii	21
pseudomonas fragi	20
rhodocyclus tenuis	20
hydrogenophaga defluvii	20
gammaproteobacteria	20
nitrospirales	20
rhodoplanes	19
burkholderia nodosa	19
sphingorhabdus	19
chroococcales	19
polyangiaceae	18
alcanivoracaceae	18
arenimonas metalli	18
anaerolineaceae	18
thermodesulfovibrionia	17
ectothiorhodospiraceae	17
planctomycetia	17
rhodopseudomonas palustris	17
prolixibacteraceae	16
aggregicoccus	16
desulfopila	15
terrimonas rubra	15
holosporales	14
phaeobacter gallaeciensis	14
actinobacteria	14
gemmobacter tilapiae	13
variovorax paradoxus	13
hyphomicrobium aestuarii	13
neisseriaceae	13
nocardioides kribbensis	12
nakamurella flavida	12
thermolithobacteria	12
azonexaceae	12
clostridia	12
deinococcus_thermus	11
alteromonadales	11
roseateles aquatilis	11
flavobacterium granulensis	11
paracoccus siganidrum	10
rhodoferax antarcticus	10
phenylobacterium haematophilum	10
luteolibacter yonseiensis	9
cyanobacteria	9
streptococcus salivarius	9
thermoanaerobaculales	9
sterolibacteriaceae	9
firmicutes	8
oceanospirillales	8
candidatus protistobacter	8
neisseria sicca	8
flavobacterium psychrolimnae	7
pseudomonas trivialis	6
legionella drancourtii	6
rhodobacterales	6
legionella quateirensis	5
caldicoprobacteraceae	5
lysinibacillus sphaericus	4
mitsuaria chitosanitabida	4
verrucomicrobiae	3
curvibacter aquamonas fontana	3
nocardia farcinica	3
bacillus pichinotyi	3
rhodanobacteraceae	2
pediococcus pentosaceus	2
pseudomonas thermaerum	2
bacillales	2
azoarcus	2
streptococcaceae	1
bacillus bataviensis	1
massilia timonae	1
clostridium disporicum	1
leptothrix cholodnii	1
proteobacteria	1
herbaspirillum massiliense	1
ferriphaselus amnicola	1
polaromonas vacuolata	1
hyphomicrobium vulgare	1
bradyrhizobium lupini	1
nordella	1
SUM	27808

## Sheet: identity_Percentages
identity	O78A
burkholderia ubonensis	27.0965
cellvibrionales	7.21735
coxiellaceae	5.48763
legionellaceae	4.14988
zoogloeaceae	2.68628
syntrophobacterales	2.19361
betaproteobacteria	1.88075
staphylococcus pasteuri	1.71533
legionellales	1.52834
lactococcus lactis	1.33415
aquicella	1.31976
corynebacterium kroppenstedtii	1.16154
rhodocyclaceae	1.09321
terrimonas lutea	1.02129
burkholderia	1.0105
anaerolineae	0.863061
methylococcaceae	0.855869
rhodoferax ferrireducens	0.733602
sulfuricella denitrificans	0.712025
ilumatobacteraceae	0.672468
burkholderiaceae	0.672468
thiotrichaceae	0.629315
sphingopyxis	0.607739
frigoribacterium faeni	0.604143
acinetobacter lwoffii	0.593354
fimbriimonadales	0.543009
pseudomonas syringae	0.532221
thiotrichales	0.514241
blautia producta	0.507048
burkholderia cepacia	0.499856
gemmatimonadales	0.49626
acidiferrobacteraceae	0.49626
peptoclostridium clostridium hiranonis	0.492664
bifidobacterium adolescentis	0.471087
oceanospirillaceae	0.460299
ignavibacteria	0.449511
megasphaera elsdenii	0.420742
candidatus nitrotoga arctica	0.41355
streptococcus sanguinis	0.402762
pirellulales	0.384781
sphingobacteriia	0.381185
rhizobacter fulvus	0.359609
candidatus planktophila limnetica	0.356013
aquicella siphonis	0.352417
flavobacterium succinicans	0.352417
pseudomonadaceae	0.34882
skermanella aerolata	0.338032
desulfobacterales	0.323648
chromatiales	0.320052
legionella gratiana	0.305667
streptococcus parasanguinis	0.298475
rhodoplanes elegans	0.294879
rhodobacter capsulatus	0.287687
arenimonas daechungensis	0.284091
catenibacterium mitsuokai	0.284091
streptococcus lutetiensis	0.284091
reyranellaceae	0.280495
spirochaeta	0.280495
amorphus	0.269707
actinomyces viscosus	0.26611
desulfovibrionales	0.255322
lactobacillus sakei	0.251726
oxalobacter formigenes	0.251726
nitrosomonadaceae	0.251726
burkholderia vietnamiensis	0.24813
turicibacter sanguinis	0.244534
micrococcus luteus	0.244534
sphingomonas soli	0.244534
bacillus simplex	0.237342
haemophilus parainfluenzae	0.237342
rhodobium	0.237342
oxalobacteraceae	0.233746
methylococcales	0.233746
tenericutes	0.23015
caulobacter fusiformis	0.23015
actinomycetia	0.23015
deltaproteobacteria	0.23015
rhodobacteraceae	0.222957
crenothrix	0.222957
actinomyces odontolyticus	0.222957
proteinimicrobium	0.219361
flavobacterium lindanitolerans	0.215765
asticcacaulis benevestitus	0.212169
chitinophagaceae	0.212169
bradyrhizobium	0.204977
streptococcus	0.201381
desulfocapsa thiozymogenes	0.194189
desulfuromonadales	0.194189
rhodospirillales	0.194189
thioalkalispiraceae	0.194189
hyphomicrobium	0.186997
blautia	0.1834
metallibacterium	0.179804
pirellulaceae	0.179804
myxococcales	0.176208
geothrix fermentans	0.172612
lactobacillus salivarius	0.172612
phycisphaerae	0.172612
demequina lutea	0.172612
shigella sonnei	0.16542
ferruginibacter lapsinanis	0.16542
gemmataceae	0.16542
brevundimonas diminuta	0.16542
dietzia	0.161824
pseudolabrys taiwanensis	0.161824
rothia aeria	0.161824
corynebacterium tuberculostearicum	0.161824
planctomycetaceae	0.154632
proteinimicrobium ihbtica	0.154632
micropepsaceae	0.154632
candidatus anaerococcus phoceensis	0.154632
oleiphilaceae	0.151036
dorea	0.151036
allobaculum stercoricanis	0.14744
legionella dresdeniensis	0.14744
eubacteriaceae	0.14744
rhodospirillaceae	0.143843
bacilli	0.140247
gemmatimonadaceae	0.140247
eubacteriales	0.136651
subdoligranulum variabile	0.136651
sulfurisoma sediminicola	0.136651
sphingomonas mali	0.133055
anaerolineales	0.129459
lactobacillus ruminis	0.129459
enterococcus cecorum	0.129459
legionella worsliensis	0.125863
acinetobacter johnsonii	0.122267
nitrosovibrio	0.122267
verrucomicrobiales	0.118671
acinetobacter radioresistens	0.118671
devosia albogilva	0.104287
aquaspirillum	0.104287
pseudomonadales	0.104287
rhabdochlamydiaceae	0.104287
nitrospira moscoviensis	0.104287
acidobacteriales	0.10069
pseudolabrys	0.10069
legionella	0.0970944
sphingobium yanoikuyae	0.0970944
uliginosibacterium	0.0970944
parachlamydiales	0.0970944
janthinobacterium	0.0970944
sphingomonadaceae	0.0970944
phaselicystidaceae	0.0934983
spirochaetales	0.0934983
schleiferiaceae	0.0899022
synergistia	0.0899022
ilumatobacter	0.0863061
carnobacterium maltaromaticum	0.0863061
blastochloris	0.0863061
desulfosporosinus meridiei	0.0863061
cyclobacteriaceae	0.08271
blastocatellaceae	0.08271
synechococcales	0.08271
verrucomicrobia subdivision 3	0.0791139
sideroxydans lithotrophicus	0.0791139
collinsella tanakaei	0.0791139
methylotenera versatilis	0.0791139
marinilabiliaceae	0.0791139
sulfuricella	0.0755178
spirochaeta aurantia	0.0755178
enhydrobacter aerosaccus	0.0755178
ralstonia solanacearum	0.0755178
bacteriovorax stolpii	0.0755178
pseudomonas fragi	0.0719217
rhodocyclus tenuis	0.0719217
hydrogenophaga defluvii	0.0719217
gammaproteobacteria	0.0719217
nitrospirales	0.0719217
rhodoplanes	0.0683257
burkholderia nodosa	0.0683257
sphingorhabdus	0.0683257
chroococcales	0.0683257
polyangiaceae	0.0647296
alcanivoracaceae	0.0647296
arenimonas metalli	0.0647296
anaerolineaceae	0.0647296
thermodesulfovibrionia	0.0611335
ectothiorhodospiraceae	0.0611335
planctomycetia	0.0611335
rhodopseudomonas palustris	0.0611335
prolixibacteraceae	0.0575374
aggregicoccus	0.0575374
desulfopila	0.0539413
terrimonas rubra	0.0539413
holosporales	0.0503452
phaeobacter gallaeciensis	0.0503452
actinobacteria	0.0503452
gemmobacter tilapiae	0.0467491
variovorax paradoxus	0.0467491
hyphomicrobium aestuarii	0.0467491
neisseriaceae	0.0467491
nocardioides kribbensis	0.043153
nakamurella flavida	0.043153
thermolithobacteria	0.043153
azonexaceae	0.043153
clostridia	0.043153
deinococcus_thermus	0.039557
alteromonadales	0.039557
roseateles aquatilis	0.039557
flavobacterium granulensis	0.039557
paracoccus siganidrum	0.0359609
rhodoferax antarcticus	0.0359609
phenylobacterium haematophilum	0.0359609
luteolibacter yonseiensis	0.0323648
cyanobacteria	0.0323648
streptococcus salivarius	0.0323648
thermoanaerobaculales	0.0323648
sterolibacteriaceae	0.0323648
firmicutes	0.0287687
oceanospirillales	0.0287687
candidatus protistobacter	0.0287687
neisseria sicca	0.0287687
flavobacterium psychrolimnae	0.0251726
pseudomonas trivialis	0.0215765
legionella drancourtii	0.0215765
rhodobacterales	0.0215765
legionella quateirensis	0.0179804
caldicoprobacteraceae	0.0179804
lysinibacillus sphaericus	0.0143843
mitsuaria chitosanitabida	0.0143843
verrucomicrobiae	0.0107883
curvibacter aquamonas fontana	0.0107883
nocardia farcinica	0.0107883
bacillus pichinotyi	0.0107883
rhodanobacteraceae	0.00719217
pediococcus pentosaceus	0.00719217
pseudomonas thermaerum	0.00719217
bacillales	0.00719217
azoarcus	0.00719217
streptococcaceae	0.00359609
bacillus bataviensis	0.00359609
massilia timonae	0.00359609
clostridium disporicum	0.00359609
leptothrix cholodnii	0.00359609
proteobacteria	0.00359609
herbaspirillum massiliense	0.00359609
ferriphaselus amnicola	0.00359609
polaromonas vacuolata	0.00359609
hyphomicrobium vulgare	0.00359609
bradyrhizobium lupini	0.00359609
nordella	0.00359609

## Sheet: species_Counts
species	O78A
burkholderia ubonensis	7535
teredinibacter turnerae	2007
aquicella siphonis	1694
legionella adelaidensis	930
proteinimicrobium ihbtica	627
desulfobacca acetoxidans	555
thauera chlorobenzoica	488
staphylococcus pasteuri	477
coxiella burnetii	412
lactococcus lactis	371
corynebacterium kroppenstedtii	323
burkholderia andropogonis	301
terrimonas lutea	284
rhodocyclus tenuis	280
thauera mechernichensis	259
methylomonas methanica	238
sulfuricella denitrificans	219
ilumatobacter fluminis	211
legionella hackeliae	209
rhodoferax ferrireducens	204
gemmatimonas aurantiaca	177
candidatus allobeggiatoa halophila	171
frigoribacterium faeni	168
sphingopyxis ginsengisoli	168
acinetobacter lwoffii	165
burkholderia cepacia	164
leptolinea tardivitalis	153
fimbriimonas ginsengisoli	151
pseudomonas syringae	148
blautia producta	141
acidiferrobacter thiooxydans	138
peptoclostridium clostridium hiranonis	137
bifidobacterium adolescentis	131
marinobacterium coralli	128
ignavibacterium album	125
megasphaera elsdenii	117
candidatus nitrotoga arctica	115
streptococcus sanguinis	112
legionella fairfieldensis	110
burkholderia vietnamiensis	108
cyanobacterium stanieri	104
burkholderia nodosa	101
rhodoplanes elegans	101
rhizobacter fulvus	100
spirochaeta aurantia	99
candidatus planktophila limnetica	99
flavobacterium succinicans	98
thiohalophilus thiocyanatoxydans	95
skermanella aerolata	94
nitrosovibrio tenuis	91
thiothrix fructosivorans	87
legionella gratiana	85
candidatus anammoximicrobium moscowii	83
streptococcus parasanguinis	83
streptococcus lutetiensis	80
rhodobacter capsulatus	80
arenimonas daechungensis	79
catenibacterium mitsuokai	79
reyranella massiliensis	78
legionella cardiaca	76
amorphus coralli	75
actinomyces viscosus	74
blastopirellula cremea	74
pseudolabrys taiwanensis	73
bellilinea caldifistulae	71
lactobacillus sakei	70
oxalobacter formigenes	70
micrococcus luteus	68
turicibacter sanguinis	68
sphingomonas soli	68
desulfatiglans desulfobacterium anilini	68
haemophilus parainfluenzae	66
rhodobium orientis	66
bacillus simplex	66
collimonas fungivorans	65
caulobacter fusiformis	64
solitalea koreensis	63
zavarzinella formosa	63
actinomyces odontolyticus	62
rhodovulum marinum	62
crenothrix polyspora	62
flavobacterium lindanitolerans	60
chitinophaga arvensicola	59
asticcacaulis benevestitus	59
pedosphaera parvula	58
bradyrhizobium yuanmingense	57
thermanaerothrix daxensis	56
streptococcus luteciae	56
syntrophobacter fumaroxidans	55
mycoplasma felifaucium	55
desulfocapsa thiozymogenes	54
metallibacterium xanthomonadaceae bacterium	52
hyphomicrobium facile	52
coxiella cheraxi	52
blautia wexlerae	51
pseudomonas veronii	50
anaeromyxobacter dehalogenans	49
pseudomonas oryzihabitans	49
geothrix fermentans	48
phycisphaera mikurensis	48
legionella londiniensis	48
lactobacillus salivarius	48
demequina lutea	48
shigella sonnei	46
ferruginibacter lapsinanis	46
brevundimonas diminuta	46
corynebacterium tuberculostearicum	45
rothia aeria	45
dietzia alimentaria	45
azospira restricta	44
planctomyces maris	43
rhizomicrobium palustre	43
candidatus anaerococcus phoceensis	43
aliifodinibius sediminis	43
oleiphilus messinensis	42
candidatus dorea massiliensis	42
anaerofustis stercorihominis	41
legionella dresdeniensis	41
desulfovibrio giganteus	41
allobaculum stercoricanis	41
methylococcus capsulatus	39
sulfurisoma sediminicola	38
subdoligranulum variabile	38
arthrobacter protophormiae	37
sphingomonas mali	37
enterococcus cecorum	36
lactobacillus ruminis	36
nodosilinea nodulosa	36
legionella worsliensis	35
deferrisoma camini	35
acinetobacter johnsonii	34
thiohalomonas denitrificans	34
acinetobacter radioresistens	33
legionella pneumophila	32
legionella jordanis	31
thiothrix caldifontis	31
desulfovibrio sulfodismutans	30
geobacter hydrogenophilus	30
caedibacter macronucleorum	29
aquaspirillum serpens	29
devosia albogilva	29
nitrospira moscoviensis	29
candidatus rhabdochlamydia porcellionis	29
sphingopyxis macrogoltabida	28
candidatus koribacter versatilis	28
candidatus ruthia magnifica	27
sphingobium yanoikuyae	27
candidatus metachlamydia lacustris	27
uliginosibacterium gangwonense	27
janthinobacterium lividum	27
phaselicystis flava	26
methylomicrobium alcaliphilum	26
spirochaeta bajacaliforniensis	26
boyliae praeputiale	25
pseudomonas oleovorans	25
thermanaerovibrio acidaminovorans	25
owenweeksia hongkongensis	25
pelobacter carbinolicus	24
carnobacterium maltaromaticum	24
desulfosporosinus meridiei	24
blastochloris sulfoviridis	24
aridibacter acidobacteria bacterium	23
pelagicoccus litoralis	23
pseudanabaena curta	23
gracilibacter thermotolerans	23
aquiflexum balticum	23
rhodospirillum centenum	22
sideroxydans lithotrophicus	22
collinsella tanakaei	22
methylotenera versatilis	22
alkalitalea saponilacus	22
pseudomonas fragi	22
desulfonema magnum	22
pandoraea thiooxydans	21
bacteriovorax stolpii	21
ralstonia solanacearum	21
candidatus alysiosphaera europeae	21
enhydrobacter aerosaccus	21
hydrogenophaga defluvii	20
halothiobacillus kellyi	20
candidatus babela delta proteobacterium babl1	20
candidatus magnetobacterium bavaricum	20
sphingorhabdus rigui	19
candidatus atelocyanobacterium cyanobacterium ucyn_a	19
arenimonas metalli	18
chondromyces pediculatus	18
phormidesmis priestleyi	18
lacibacterium rhodospirillaceae bacterium	18
rhodospirillum rubrum	18
alcanivorax dieselolei	18
ammoniphilus oxalaticus	18
thermopallium natronophilum	17
thermodesulfovibrio aggregans	17
rhodopseudomonas palustris	17
tetrasphaera veronensis	17
thioalbus denitrificans	17
sunxiuqinia bacteroidetes bacterium	16
clostridium aceticum	16
aggregicoccus edonensis	16
nitrospirillum azospirillum amazonense	15
desulfopila inferna	15
caloramator australicus	15
calditerricola yamamurae	15
terrimonas rubra	15
brachybacterium zhongshanense	14
phaeobacter gallaeciensis	14
holospora undulata	14
ornatilinea apprima	14
nitrosococcus oceani	14
sporanaerobacter acetigenes	13
nitrosospira multiformis	13
gemmobacter tilapiae	13
hyphomicrobium aestuarii	13
snodgrassella alvi	13
variovorax paradoxus	13
nocardioides kribbensis	12
azonexus fungiphilus	12
nakamurella flavida	12
thermolithobacter ferrireducens	12
natranaerobius thermophilus	12
marinobacter alkaliphilus	11
flavobacterium granulensis	11
deinococcus xinjiangensis	11
roseateles aquatilis	11
phenylobacterium haematophilum	10
paracoccus siganidrum	10
rhodoferax antarcticus	10
luteolibacter yonseiensis	9
streptococcus salivarius	9
desulfobulbus mediterraneus	9
mycoplasma cricetuli	9
thermoanaerobaculum aquaticum	9
scytonematopsis contorta	9
lactobacillus plantarum	8
marinobacterium georgiense	8
methyloversatilis universalis	8
neisseria sicca	8
candidatus protistobacter heckmanni	8
flavobacterium psychrolimnae	7
caldibacillus geobacillus debilis	6
paracoccus alcaliphilus	6
pseudomonas trivialis	6
legionella drancourtii	6
caldicoprobacter guelmensis	5
legionella quateirensis	5
lysinibacillus sphaericus	4
mitsuaria chitosanitabida	4
nocardia farcinica	3
legionella yabuuchiae	3
bacillus pichinotyi	3
curvibacter aquamonas fontana	3
azoarcus indigens	2
pediococcus pentosaceus	2
akkermansia muciniphila	2
ureibacillus suwonensis	2
pseudomonas thermaerum	2
synechococcus bigranulatus	1
clostridium disporicum	1
hyphomicrobium vulgare	1
leptothrix cholodnii	1
bradyrhizobium lupini	1
massilia timonae	1
nordella oligomobilis	1
bacillus bataviensis	1
polaromonas vacuolata	1
sulfuritalea hydrogenivorans	1
herbaspirillum massiliense	1
ferriphaselus amnicola	1
leptolyngbya boryana	1
candidatus cyrtobacter zanobii	1

## Sheet: species_Percentages
species	O78A
burkholderia ubonensis	26.8331
teredinibacter turnerae	7.14718
aquicella siphonis	6.03255
legionella adelaidensis	3.31185
proteinimicrobium ihbtica	2.23283
desulfobacca acetoxidans	1.97643
thauera chlorobenzoica	1.73783
staphylococcus pasteuri	1.69866
coxiella burnetii	1.46718
lactococcus lactis	1.32118
corynebacterium kroppenstedtii	1.15024
burkholderia andropogonis	1.0719
terrimonas lutea	1.01136
rhodocyclus tenuis	0.997115
thauera mechernichensis	0.922332
methylomonas methanica	0.847548
sulfuricella denitrificans	0.779887
ilumatobacter fluminis	0.751398
legionella hackeliae	0.744275
rhodoferax ferrireducens	0.72647
gemmatimonas aurantiaca	0.630319
candidatus allobeggiatoa halophila	0.608953
frigoribacterium faeni	0.598269
sphingopyxis ginsengisoli	0.598269
acinetobacter lwoffii	0.587586
burkholderia cepacia	0.584025
leptolinea tardivitalis	0.544852
fimbriimonas ginsengisoli	0.53773
pseudomonas syringae	0.527047
blautia producta	0.502119
acidiferrobacter thiooxydans	0.491435
peptoclostridium clostridium hiranonis	0.487874
bifidobacterium adolescentis	0.466508
marinobacterium coralli	0.455824
ignavibacterium album	0.445141
megasphaera elsdenii	0.416652
candidatus nitrotoga arctica	0.40953
streptococcus sanguinis	0.398846
legionella fairfieldensis	0.391724
burkholderia vietnamiensis	0.384602
cyanobacterium stanieri	0.370357
burkholderia nodosa	0.359674
rhodoplanes elegans	0.359674
rhizobacter fulvus	0.356113
spirochaeta aurantia	0.352552
candidatus planktophila limnetica	0.352552
flavobacterium succinicans	0.34899
thiohalophilus thiocyanatoxydans	0.338307
skermanella aerolata	0.334746
nitrosovibrio tenuis	0.324063
thiothrix fructosivorans	0.309818
legionella gratiana	0.302696
candidatus anammoximicrobium moscowii	0.295574
streptococcus parasanguinis	0.295574
streptococcus lutetiensis	0.28489
rhodobacter capsulatus	0.28489
arenimonas daechungensis	0.281329
catenibacterium mitsuokai	0.281329
reyranella massiliensis	0.277768
legionella cardiaca	0.270646
amorphus coralli	0.267085
actinomyces viscosus	0.263523
blastopirellula cremea	0.263523
pseudolabrys taiwanensis	0.259962
bellilinea caldifistulae	0.25284
lactobacillus sakei	0.249279
oxalobacter formigenes	0.249279
micrococcus luteus	0.242157
turicibacter sanguinis	0.242157
sphingomonas soli	0.242157
desulfatiglans desulfobacterium anilini	0.242157
haemophilus parainfluenzae	0.235034
rhodobium orientis	0.235034
bacillus simplex	0.235034
collimonas fungivorans	0.231473
caulobacter fusiformis	0.227912
solitalea koreensis	0.224351
zavarzinella formosa	0.224351
actinomyces odontolyticus	0.22079
rhodovulum marinum	0.22079
crenothrix polyspora	0.22079
flavobacterium lindanitolerans	0.213668
chitinophaga arvensicola	0.210106
asticcacaulis benevestitus	0.210106
pedosphaera parvula	0.206545
bradyrhizobium yuanmingense	0.202984
thermanaerothrix daxensis	0.199423
streptococcus luteciae	0.199423
syntrophobacter fumaroxidans	0.195862
mycoplasma felifaucium	0.195862
desulfocapsa thiozymogenes	0.192301
metallibacterium xanthomonadaceae bacterium	0.185179
hyphomicrobium facile	0.185179
coxiella cheraxi	0.185179
blautia wexlerae	0.181617
pseudomonas veronii	0.178056
anaeromyxobacter dehalogenans	0.174495
pseudomonas oryzihabitans	0.174495
geothrix fermentans	0.170934
phycisphaera mikurensis	0.170934
legionella londiniensis	0.170934
lactobacillus salivarius	0.170934
demequina lutea	0.170934
shigella sonnei	0.163812
ferruginibacter lapsinanis	0.163812
brevundimonas diminuta	0.163812
corynebacterium tuberculostearicum	0.160251
rothia aeria	0.160251
dietzia alimentaria	0.160251
azospira restricta	0.15669
planctomyces maris	0.153128
rhizomicrobium palustre	0.153128
candidatus anaerococcus phoceensis	0.153128
aliifodinibius sediminis	0.153128
oleiphilus messinensis	0.149567
candidatus dorea massiliensis	0.149567
anaerofustis stercorihominis	0.146006
legionella dresdeniensis	0.146006
desulfovibrio giganteus	0.146006
allobaculum stercoricanis	0.146006
methylococcus capsulatus	0.138884
sulfurisoma sediminicola	0.135323
subdoligranulum variabile	0.135323
arthrobacter protophormiae	0.131762
sphingomonas mali	0.131762
enterococcus cecorum	0.128201
lactobacillus ruminis	0.128201
nodosilinea nodulosa	0.128201
legionella worsliensis	0.124639
deferrisoma camini	0.124639
acinetobacter johnsonii	0.121078
thiohalomonas denitrificans	0.121078
acinetobacter radioresistens	0.117517
legionella pneumophila	0.113956
legionella jordanis	0.110395
thiothrix caldifontis	0.110395
desulfovibrio sulfodismutans	0.106834
geobacter hydrogenophilus	0.106834
caedibacter macronucleorum	0.103273
aquaspirillum serpens	0.103273
devosia albogilva	0.103273
nitrospira moscoviensis	0.103273
candidatus rhabdochlamydia porcellionis	0.103273
sphingopyxis macrogoltabida	0.0997115
candidatus koribacter versatilis	0.0997115
candidatus ruthia magnifica	0.0961504
sphingobium yanoikuyae	0.0961504
candidatus metachlamydia lacustris	0.0961504
uliginosibacterium gangwonense	0.0961504
janthinobacterium lividum	0.0961504
phaselicystis flava	0.0925893
methylomicrobium alcaliphilum	0.0925893
spirochaeta bajacaliforniensis	0.0925893
boyliae praeputiale	0.0890282
pseudomonas oleovorans	0.0890282
thermanaerovibrio acidaminovorans	0.0890282
owenweeksia hongkongensis	0.0890282
pelobacter carbinolicus	0.085467
carnobacterium maltaromaticum	0.085467
desulfosporosinus meridiei	0.085467
blastochloris sulfoviridis	0.085467
aridibacter acidobacteria bacterium	0.0819059
pelagicoccus litoralis	0.0819059
pseudanabaena curta	0.0819059
gracilibacter thermotolerans	0.0819059
aquiflexum balticum	0.0819059
rhodospirillum centenum	0.0783448
sideroxydans lithotrophicus	0.0783448
collinsella tanakaei	0.0783448
methylotenera versatilis	0.0783448
alkalitalea saponilacus	0.0783448
pseudomonas fragi	0.0783448
desulfonema magnum	0.0783448
pandoraea thiooxydans	0.0747837
bacteriovorax stolpii	0.0747837
ralstonia solanacearum	0.0747837
candidatus alysiosphaera europeae	0.0747837
enhydrobacter aerosaccus	0.0747837
hydrogenophaga defluvii	0.0712225
halothiobacillus kellyi	0.0712225
candidatus babela delta proteobacterium babl1	0.0712225
candidatus magnetobacterium bavaricum	0.0712225
sphingorhabdus rigui	0.0676614
candidatus atelocyanobacterium cyanobacterium ucyn_a	0.0676614
arenimonas metalli	0.0641003
chondromyces pediculatus	0.0641003
phormidesmis priestleyi	0.0641003
lacibacterium rhodospirillaceae bacterium	0.0641003
rhodospirillum rubrum	0.0641003
alcanivorax dieselolei	0.0641003
ammoniphilus oxalaticus	0.0641003
thermopallium natronophilum	0.0605392
thermodesulfovibrio aggregans	0.0605392
rhodopseudomonas palustris	0.0605392
tetrasphaera veronensis	0.0605392
thioalbus denitrificans	0.0605392
sunxiuqinia bacteroidetes bacterium	0.056978
clostridium aceticum	0.056978
aggregicoccus edonensis	0.056978
nitrospirillum azospirillum amazonense	0.0534169
desulfopila inferna	0.0534169
caloramator australicus	0.0534169
calditerricola yamamurae	0.0534169
terrimonas rubra	0.0534169
brachybacterium zhongshanense	0.0498558
phaeobacter gallaeciensis	0.0498558
holospora undulata	0.0498558
ornatilinea apprima	0.0498558
nitrosococcus oceani	0.0498558
sporanaerobacter acetigenes	0.0462946
nitrosospira multiformis	0.0462946
gemmobacter tilapiae	0.0462946
hyphomicrobium aestuarii	0.0462946
snodgrassella alvi	0.0462946
variovorax paradoxus	0.0462946
nocardioides kribbensis	0.0427335
azonexus fungiphilus	0.0427335
nakamurella flavida	0.0427335
thermolithobacter ferrireducens	0.0427335
natranaerobius thermophilus	0.0427335
marinobacter alkaliphilus	0.0391724
flavobacterium granulensis	0.0391724
deinococcus xinjiangensis	0.0391724
roseateles aquatilis	0.0391724
phenylobacterium haematophilum	0.0356113
paracoccus siganidrum	0.0356113
rhodoferax antarcticus	0.0356113
luteolibacter yonseiensis	0.0320501
streptococcus salivarius	0.0320501
desulfobulbus mediterraneus	0.0320501
mycoplasma cricetuli	0.0320501
thermoanaerobaculum aquaticum	0.0320501
scytonematopsis contorta	0.0320501
lactobacillus plantarum	0.028489
marinobacterium georgiense	0.028489
methyloversatilis universalis	0.028489
neisseria sicca	0.028489
candidatus protistobacter heckmanni	0.028489
flavobacterium psychrolimnae	0.0249279
caldibacillus geobacillus debilis	0.0213668
paracoccus alcaliphilus	0.0213668
pseudomonas trivialis	0.0213668
legionella drancourtii	0.0213668
caldicoprobacter guelmensis	0.0178056
legionella quateirensis	0.0178056
lysinibacillus sphaericus	0.0142445
mitsuaria chitosanitabida	0.0142445
nocardia farcinica	0.0106834
legionella yabuuchiae	0.0106834
bacillus pichinotyi	0.0106834
curvibacter aquamonas fontana	0.0106834
azoarcus indigens	0.00712225
pediococcus pentosaceus	0.00712225
akkermansia muciniphila	0.00712225
ureibacillus suwonensis	0.00712225
pseudomonas thermaerum	0.00712225
synechococcus bigranulatus	0.00356113
clostridium disporicum	0.00356113
hyphomicrobium vulgare	0.00356113
leptothrix cholodnii	0.00356113
bradyrhizobium lupini	0.00356113
massilia timonae	0.00356113
nordella oligomobilis	0.00356113
bacillus bataviensis	0.00356113
polaromonas vacuolata	0.00356113
sulfuritalea hydrogenivorans	0.00356113
herbaspirillum massiliense	0.00356113
ferriphaselus amnicola	0.00356113
leptolyngbya boryana	0.00356113
candidatus cyrtobacter zanobii	0.00356113

## Sheet: genus_Counts
genus	O78A
burkholderia	8209
teredinibacter	2007
aquicella	1694
legionella	1611
thauera	747
proteinimicrobium	627
desulfobacca	555
staphylococcus	477
coxiella	464
lactococcus	371
corynebacterium	368
streptococcus	340
pseudomonas	302
terrimonas	299
rhodocyclus	280
methylomonas	238
acinetobacter	232
sulfuricella	219
rhodoferax	214
ilumatobacter	211
sphingopyxis	196
blautia	192
gemmatimonas	177
flavobacterium	176
candidatus allobeggiato	171
frigoribacterium	168
lactobacillus	162
leptolinea	153
fimbriimonas	151
acidiferrobacter	138
peptoclostridium	137
actinomyces	136
marinobacterium	136
bifidobacterium	131
spirochaeta	125
ignavibacterium	125
thiothrix	118
megasphaera	117
candidatus nitrotoga	115
sphingomonas	105
cyanobacterium	104
rhodoplanes	101
rhizobacter	100
candidatus planktophila	99
arenimonas	97
thiohalophilus	95
skermanella	94
nitrosovibrio	91
candidatus anammoximicrobium	83
rhodobacter	80
catenibacterium	79
reyranella	78
amorphus	75
blastopirellula	74
pseudolabrys	73
bellilinea	71
desulfovibrio	71
oxalobacter	70
bacillus	70
micrococcus	68
desulfatiglans	68
turicibacter	68
hyphomicrobium	66
haemophilus	66
rhodobium	66
collimonas	65
caulobacter	64
mycoplasma	64
zavarzinella	63
solitalea	63
rhodovulum	62
crenothrix	62
chitinophaga	59
asticcacaulis	59
bradyrhizobium	58
pedosphaera	58
thermanaerothrix	56
syntrophobacter	55
desulfocapsa	54
metallibacterium	52
anaeromyxobacter	49
demequina	48
geothrix	48
phycisphaera	48
brevundimonas	46
ferruginibacter	46
shigella	46
rothia	45
dietzia	45
azospira	44
aliifodinibius	43
planctomyces	43
anaerococcus	43
rhizomicrobium	43
oleiphilus	42
dorea	42
allobaculum	41
anaerofustis	41
rhodospirillum	40
methylococcus	39
subdoligranulum	38
sulfurisoma	38
arthrobacter	37
nodosilinea	36
enterococcus	36
deferrisoma	35
thiohalomonas	34
geobacter	30
devosia	29
nitrospira	29
aquaspirillum	29
candidatus rhabdochlamydia	29
caedibacter	29
candidatus koribacter	28
uliginosibacterium	27
candidatus ruthia	27
sphingobium	27
janthinobacterium	27
candidatus metachlamydia	27
methylomicrobium	26
phaselicystis	26
thermanaerovibrio	25
owenweeksia	25
boyliae	25
carnobacterium	24
blastochloris	24
pelobacter	24
desulfosporosinus	24
gracilibacter	23
pelagicoccus	23
aquiflexum	23
pseudanabaena	23
aridibacter	23
sideroxydans	22
desulfonema	22
alkalitalea	22
collinsella	22
methylotenera	22
ralstonia	21
pandoraea	21
bacteriovorax	21
enhydrobacter	21
candidatus alysiosphaera	21
hydrogenophaga	20
halothiobacillus	20
candidatus magnetobacterium	20
candidatus babela	20
sphingorhabdus	19
candidatus atelocyanobacterium	19
lacibacterium	18
ammoniphilus	18
phormidesmis	18
alcanivorax	18
chondromyces	18
thioalbus	17
thermodesulfovibrio	17
rhodopseudomonas	17
tetrasphaera	17
thermopallium	17
clostridium	17
sunxiuqinia	16
aggregicoccus	16
paracoccus	16
desulfopila	15
caloramator	15
nitrospirillum	15
calditerricola	15
phaeobacter	14
holospora	14
ornatilinea	14
nitrosococcus	14
brachybacterium	14
gemmobacter	13
snodgrassella	13
sporanaerobacter	13
variovorax	13
nitrosospira	13
nakamurella	12
nocardioides	12
azonexus	12
thermolithobacter	12
natranaerobius	12
roseateles	11
marinobacter	11
deinococcus	11
phenylobacterium	10
scytonematopsis	9
desulfobulbus	9
thermoanaerobaculum	9
luteolibacter	9
candidatus protistobacter	8
methyloversatilis	8
neisseria	8
caldibacillus	6
caldicoprobacter	5
lysinibacillus	4
mitsuaria	4
curvibacter	3
nocardia	3
akkermansia	2
azoarcus	2
pediococcus	2
ureibacillus	2
polaromonas	1
massilia	1
synechococcus	1
sulfuritalea	1
ferriphaselus	1
candidatus cyrtobacter	1
leptothrix	1
leptolyngbya	1
herbaspirillum	1
nordella	1

## Sheet: genus_Percentages
genus	O78A
burkholderia	29.2333
teredinibacter	7.14718
aquicella	6.03255
legionella	5.73698
thauera	2.66016
proteinimicrobium	2.23283
desulfobacca	1.97643
staphylococcus	1.69866
coxiella	1.65236
lactococcus	1.32118
corynebacterium	1.31049
streptococcus	1.21078
pseudomonas	1.07546
terrimonas	1.06478
rhodocyclus	0.997115
methylomonas	0.847548
acinetobacter	0.826181
sulfuricella	0.779887
rhodoferax	0.762081
ilumatobacter	0.751398
sphingopyxis	0.697981
blautia	0.683736
gemmatimonas	0.630319
flavobacterium	0.626758
candidatus allobeggiato	0.608953
frigoribacterium	0.598269
lactobacillus	0.576903
leptolinea	0.544852
fimbriimonas	0.53773
acidiferrobacter	0.491435
peptoclostridium	0.487874
actinomyces	0.484313
marinobacterium	0.484313
bifidobacterium	0.466508
spirochaeta	0.445141
ignavibacterium	0.445141
thiothrix	0.420213
megasphaera	0.416652
candidatus nitrotoga	0.40953
sphingomonas	0.373918
cyanobacterium	0.370357
rhodoplanes	0.359674
rhizobacter	0.356113
candidatus planktophila	0.352552
arenimonas	0.345429
thiohalophilus	0.338307
skermanella	0.334746
nitrosovibrio	0.324063
candidatus anammoximicrobium	0.295574
rhodobacter	0.28489
catenibacterium	0.281329
reyranella	0.277768
amorphus	0.267085
blastopirellula	0.263523
pseudolabrys	0.259962
bellilinea	0.25284
desulfovibrio	0.25284
oxalobacter	0.249279
bacillus	0.249279
micrococcus	0.242157
desulfatiglans	0.242157
turicibacter	0.242157
hyphomicrobium	0.235034
haemophilus	0.235034
rhodobium	0.235034
collimonas	0.231473
caulobacter	0.227912
mycoplasma	0.227912
zavarzinella	0.224351
solitalea	0.224351
rhodovulum	0.22079
crenothrix	0.22079
chitinophaga	0.210106
asticcacaulis	0.210106
bradyrhizobium	0.206545
pedosphaera	0.206545
thermanaerothrix	0.199423
syntrophobacter	0.195862
desulfocapsa	0.192301
metallibacterium	0.185179
anaeromyxobacter	0.174495
demequina	0.170934
geothrix	0.170934
phycisphaera	0.170934
brevundimonas	0.163812
ferruginibacter	0.163812
shigella	0.163812
rothia	0.160251
dietzia	0.160251
azospira	0.15669
aliifodinibius	0.153128
planctomyces	0.153128
anaerococcus	0.153128
rhizomicrobium	0.153128
oleiphilus	0.149567
dorea	0.149567
allobaculum	0.146006
anaerofustis	0.146006
rhodospirillum	0.142445
methylococcus	0.138884
subdoligranulum	0.135323
sulfurisoma	0.135323
arthrobacter	0.131762
nodosilinea	0.128201
enterococcus	0.128201
deferrisoma	0.124639
thiohalomonas	0.121078
geobacter	0.106834
devosia	0.103273
nitrospira	0.103273
aquaspirillum	0.103273
candidatus rhabdochlamydia	0.103273
caedibacter	0.103273
candidatus koribacter	0.0997115
uliginosibacterium	0.0961504
candidatus ruthia	0.0961504
sphingobium	0.0961504
janthinobacterium	0.0961504
candidatus metachlamydia	0.0961504
methylomicrobium	0.0925893
phaselicystis	0.0925893
thermanaerovibrio	0.0890282
owenweeksia	0.0890282
boyliae	0.0890282
carnobacterium	0.085467
blastochloris	0.085467
pelobacter	0.085467
desulfosporosinus	0.085467
gracilibacter	0.0819059
pelagicoccus	0.0819059
aquiflexum	0.0819059
pseudanabaena	0.0819059
aridibacter	0.0819059
sideroxydans	0.0783448
desulfonema	0.0783448
alkalitalea	0.0783448
collinsella	0.0783448
methylotenera	0.0783448
ralstonia	0.0747837
pandoraea	0.0747837
bacteriovorax	0.0747837
enhydrobacter	0.0747837
candidatus alysiosphaera	0.0747837
hydrogenophaga	0.0712225
halothiobacillus	0.0712225
candidatus magnetobacterium	0.0712225
candidatus babela	0.0712225
sphingorhabdus	0.0676614
candidatus atelocyanobacterium	0.0676614
lacibacterium	0.0641003
ammoniphilus	0.0641003
phormidesmis	0.0641003
alcanivorax	0.0641003
chondromyces	0.0641003
thioalbus	0.0605392
thermodesulfovibrio	0.0605392
rhodopseudomonas	0.0605392
tetrasphaera	0.0605392
thermopallium	0.0605392
clostridium	0.0605392
sunxiuqinia	0.056978
aggregicoccus	0.056978
paracoccus	0.056978
desulfopila	0.0534169
caloramator	0.0534169
nitrospirillum	0.0534169
calditerricola	0.0534169
phaeobacter	0.0498558
holospora	0.0498558
ornatilinea	0.0498558
nitrosococcus	0.0498558
brachybacterium	0.0498558
gemmobacter	0.0462946
snodgrassella	0.0462946
sporanaerobacter	0.0462946
variovorax	0.0462946
nitrosospira	0.0462946
nakamurella	0.0427335
nocardioides	0.0427335
azonexus	0.0427335
thermolithobacter	0.0427335
natranaerobius	0.0427335
roseateles	0.0391724
marinobacter	0.0391724
deinococcus	0.0391724
phenylobacterium	0.0356113
scytonematopsis	0.0320501
desulfobulbus	0.0320501
thermoanaerobaculum	0.0320501
luteolibacter	0.0320501
candidatus protistobacter	0.028489
methyloversatilis	0.028489
neisseria	0.028489
caldibacillus	0.0213668
caldicoprobacter	0.0178056
lysinibacillus	0.0142445
mitsuaria	0.0142445
curvibacter	0.0106834
nocardia	0.0106834
akkermansia	0.00712225
azoarcus	0.00712225
pediococcus	0.00712225
ureibacillus	0.00712225
polaromonas	0.00356113
massilia	0.00356113
synechococcus	0.00356113
sulfuritalea	0.00356113
ferriphaselus	0.00356113
candidatus cyrtobacter	0.00356113
leptothrix	0.00356113
leptolyngbya	0.00356113
herbaspirillum	0.00356113
nordella	0.00356113

## Sheet: family_Counts
family	O78A
burkholderiaceae	8259
coxiellaceae	2158
cellvibrionaceae	2007
legionellaceae	1611
zoogloeaceae	776
streptococcaceae	711
betaproteobacteria	627
syntrophaceae	555
staphylococcaceae	477
chitinophagaceae	447
corynebacteriaceae	368
sphingomonadaceae	347
rhodocyclaceae	324
methylococcaceae	303
pseudomonadaceae	302
anaerolineaceae	294
thiotrichaceae	289
moraxellaceae	253
comamonadaceae	251
lachnospiraceae	234
sulfuricellaceae	219
ilumatobacteraceae	211
caulobacteraceae	179
gemmatimonadaceae	177
flavobacteriaceae	176
rhodobacteraceae	171
microbacteriaceae	168
hyphomicrobiaceae	167
lactobacillaceae	164
oxalobacteraceae	164
pirellulaceae	157
fimbriimonadaceae	151
micrococcaceae	150
acidiferrobacteraceae	138
gallionellaceae	138
peptostreptococcaceae	137
oceanospirillaceae	136
actinomycetaceae	136
bifidobacteriaceae	131
ignavibacteriaceae	125
spirochaetaceae	125
veillonellaceae	117
burkholderiales	116
azospirillaceae	109
geminocystaceae	104
nitrosomonadaceae	104
candidatus nanopelagicaceae	99
xanthomonadaceae	97
thioalkalispiraceae	95
bacillaceae	95
desulfobacteraceae	90
coprobacillaceae	79
desulfobulbaceae	78
reyranellaceae	78
bradyrhizobiaceae	75
amorphaceae	75
xanthobacteraceae	73
desulfovibrionaceae	71
turicibacteraceae	68
pasteurellaceae	66
rhodobiaceae	66
mycoplasmataceae	64
gemmataceae	63
sphingobacteriaceae	63
crenotrichaceae	62
rhodospirillaceae	58
verrucomicrobia subdivision 3	58
syntrophobacteraceae	55
deltaproteobacteria	55
rhodanobacteraceae	52
ectothiorhodospiraceae	51
nitrospiraceae	49
anaeromyxobacteraceae	49
holophagaceae	48
demequinaceae	48
phycisphaeraceae	48
sterolibacteriaceae	47
enterobacteriaceae	46
dietziaceae	45
micropepsaceae	43
planctomycetaceae	43
peptoniphilaceae	43
oleiphilaceae	42
erysipelotrichaceae	41
eubacteriaceae	41
oscillospiraceae	38
prochlorotrichaceae	36
enterococcaceae	36
clostridiaceae	32
geobacteraceae	30
chromobacteriaceae	29
fastidiosibacteraceae	29
devosiaceae	29
rhabdochlamydiaceae	29
acidobacteriaceae	28
gammaproteobacteria	27
parachlamydiaceae	27
phaselicystidaceae	26
schleiferiaceae	25
synergistaceae	25
actinomycetia	25
carnobacteriaceae	24
peptococcaceae	24
desulfuromonadaceae	24
blastochloridaceae	24
puniceicoccaceae	23
blastocatellaceae	23
gracilibacteraceae	23
pseudanabaenaceae	23
cyclobacteriaceae	23
methylophilaceae	22
coriobacteriaceae	22
marinilabiliaceae	22
bacteriovoracaceae	21
neisseriaceae	21
geminicoccaceae	21
halothiobacillaceae	20
aphanothecaceae	19
leptolyngbyaceae	19
alcanivoracaceae	18
polyangiaceae	18
paenibacillaceae	18
intrasporangiaceae	17
thermodesulfovibrionaceae	17
thermotogaceae	17
myxococcaceae	16
prolixibacteraceae	16
dermabacteraceae	14
roseobacteraceae	14
holosporaceae	14
chromatiaceae	14
tissierellaceae	13
natranaerobiaceae	12
thermolithobacteraceae	12
azonexaceae	12
nocardioidaceae	12
nakamurellaceae	12
alteromonadaceae	11
deinococcaceae	11
scytonemataceae	9
thermoanaerobaculaceae	9
verrucomicrobiaceae	9
caldicoprobacteraceae	5
nocardiaceae	3
akkermansiaceae	2
planococcaceae	2
synechococcaceae	1
candidatus midichloriaceae	1
hyphomicrobiales	1

## Sheet: family_Percentages
family	O78A
burkholderiaceae	29.4113
coxiellaceae	7.68491
cellvibrionaceae	7.14718
legionellaceae	5.73698
zoogloeaceae	2.76343
streptococcaceae	2.53196
betaproteobacteria	2.23283
syntrophaceae	1.97643
staphylococcaceae	1.69866
chitinophagaceae	1.59182
corynebacteriaceae	1.31049
sphingomonadaceae	1.23571
rhodocyclaceae	1.15381
methylococcaceae	1.07902
pseudomonadaceae	1.07546
anaerolineaceae	1.04697
thiotrichaceae	1.02917
moraxellaceae	0.900965
comamonadaceae	0.893843
lachnospiraceae	0.833304
sulfuricellaceae	0.779887
ilumatobacteraceae	0.751398
caulobacteraceae	0.637442
gemmatimonadaceae	0.630319
flavobacteriaceae	0.626758
rhodobacteraceae	0.608953
microbacteriaceae	0.598269
hyphomicrobiaceae	0.594708
lactobacillaceae	0.584025
oxalobacteraceae	0.584025
pirellulaceae	0.559097
fimbriimonadaceae	0.53773
micrococcaceae	0.534169
acidiferrobacteraceae	0.491435
gallionellaceae	0.491435
peptostreptococcaceae	0.487874
oceanospirillaceae	0.484313
actinomycetaceae	0.484313
bifidobacteriaceae	0.466508
ignavibacteriaceae	0.445141
spirochaetaceae	0.445141
veillonellaceae	0.416652
burkholderiales	0.413091
azospirillaceae	0.388163
geminocystaceae	0.370357
nitrosomonadaceae	0.370357
candidatus nanopelagicaceae	0.352552
xanthomonadaceae	0.345429
thioalkalispiraceae	0.338307
bacillaceae	0.338307
desulfobacteraceae	0.320501
coprobacillaceae	0.281329
desulfobulbaceae	0.277768
reyranellaceae	0.277768
bradyrhizobiaceae	0.267085
amorphaceae	0.267085
xanthobacteraceae	0.259962
desulfovibrionaceae	0.25284
turicibacteraceae	0.242157
pasteurellaceae	0.235034
rhodobiaceae	0.235034
mycoplasmataceae	0.227912
gemmataceae	0.224351
sphingobacteriaceae	0.224351
crenotrichaceae	0.22079
rhodospirillaceae	0.206545
verrucomicrobia subdivision 3	0.206545
syntrophobacteraceae	0.195862
deltaproteobacteria	0.195862
rhodanobacteraceae	0.185179
ectothiorhodospiraceae	0.181617
nitrospiraceae	0.174495
anaeromyxobacteraceae	0.174495
holophagaceae	0.170934
demequinaceae	0.170934
phycisphaeraceae	0.170934
sterolibacteriaceae	0.167373
enterobacteriaceae	0.163812
dietziaceae	0.160251
micropepsaceae	0.153128
planctomycetaceae	0.153128
peptoniphilaceae	0.153128
oleiphilaceae	0.149567
erysipelotrichaceae	0.146006
eubacteriaceae	0.146006
oscillospiraceae	0.135323
prochlorotrichaceae	0.128201
enterococcaceae	0.128201
clostridiaceae	0.113956
geobacteraceae	0.106834
chromobacteriaceae	0.103273
fastidiosibacteraceae	0.103273
devosiaceae	0.103273
rhabdochlamydiaceae	0.103273
acidobacteriaceae	0.0997115
gammaproteobacteria	0.0961504
parachlamydiaceae	0.0961504
phaselicystidaceae	0.0925893
schleiferiaceae	0.0890282
synergistaceae	0.0890282
actinomycetia	0.0890282
carnobacteriaceae	0.085467
peptococcaceae	0.085467
desulfuromonadaceae	0.085467
blastochloridaceae	0.085467
puniceicoccaceae	0.0819059
blastocatellaceae	0.0819059
gracilibacteraceae	0.0819059
pseudanabaenaceae	0.0819059
cyclobacteriaceae	0.0819059
methylophilaceae	0.0783448
coriobacteriaceae	0.0783448
marinilabiliaceae	0.0783448
bacteriovoracaceae	0.0747837
neisseriaceae	0.0747837
geminicoccaceae	0.0747837
halothiobacillaceae	0.0712225
aphanothecaceae	0.0676614
leptolyngbyaceae	0.0676614
alcanivoracaceae	0.0641003
polyangiaceae	0.0641003
paenibacillaceae	0.0641003
intrasporangiaceae	0.0605392
thermodesulfovibrionaceae	0.0605392
thermotogaceae	0.0605392
myxococcaceae	0.056978
prolixibacteraceae	0.056978
dermabacteraceae	0.0498558
roseobacteraceae	0.0498558
holosporaceae	0.0498558
chromatiaceae	0.0498558
tissierellaceae	0.0462946
natranaerobiaceae	0.0427335
thermolithobacteraceae	0.0427335
azonexaceae	0.0427335
nocardioidaceae	0.0427335
nakamurellaceae	0.0427335
alteromonadaceae	0.0391724
deinococcaceae	0.0391724
scytonemataceae	0.0320501
thermoanaerobaculaceae	0.0320501
verrucomicrobiaceae	0.0320501
caldicoprobacteraceae	0.0178056
nocardiaceae	0.0106834
akkermansiaceae	0.00712225
planococcaceae	0.00712225
synechococcaceae	0.00356113
candidatus midichloriaceae	0.00356113
hyphomicrobiales	0.00356113

[truncated: 7 more sheets: class_Counts, class_Percentages, order_Counts, order_Percentages, phylum_Counts, phylum_Percentages, all_OTUs]
