# Supplementary material for: Antimony resistant bacteria isolated from Budúcnosť adit (Pezinok-Kolársky vrch deposit) in western Slovakia
Source: Heliyon. 2024 Oct 31;10(22):e39853. doi: 10.1016/j.heliyon.2024.e39853 (PMC11599972; doi:10.1016/j.heliyon.2024.e39853)
Supplement: Multimedia component 3 [file mmc3.zip]

Archive with 1 entries (1 files):
- SupplD.fasta
